# Supplementary material for: Early Salmonella Typhimurium infection in pigs disrupts Microbiome composition and functionality principally at the ileum mucosa
Source: Sci Rep. 2018 May 17;8:7788. doi: 10.1038/s41598-018-26083-3 (PMC5958136; doi:10.1038/s41598-018-26083-3)
Supplement: Supplementary file 2 — Supplementary Dataset 1 [file 41598_2018_26083_MOESM2_ESM.xlsx]

## Sheet: Supplementary_file1_Richness
Sample_ID	pig	sampling	Type	Observed	Chao1	Shannon	Simpson
MH1	C0A	Day_0	Faeces	692	744872340425532	499372180218574	0.98568943526316
MH2	C0B	Day_0	Faeces	666	696947368421053	498782828317462	0.984213303314981
MH3	C0C	Day_0	Faeces	549	603486486486486	469557430262204	0.975813553691525
MH4	C0D	Day_0	Faeces	665	719.75	495592705879289	0.985132211184837
MH5	C2A	Day_2	Faeces	768	7945625	501981449725243	0.983102899395072
MH6	C2B	Day_2	Faeces	689	748	536868752059133	0.990043063256076
MH7	C2C	Day_2	Faeces	734	781634146341463	536580588317928	0.990745021875811
MH8	C2D	Day_2	Faeces	607	6516875	424611956133704	0.959633063085395
MH9	C14A	Day_14	Faeces	606	667666666666667	451176247631746	0.977446564747189
MH10	C14B	Day_14	Faeces	723	764325	481350357511408	0.97316859206065
MH11	C14C	Day_14	Faeces	662	6885625	473314455555743	0.976843893644388
MH12	C14D	Day_14	Faeces	665	704487179487179	515756224528626	0.986876844913775
MH13	C28A	Day_28	Faeces	683	721277777777778	502047889403757	0.982477566760802
MH14	C28B	Day_28	Faeces	692	745333333333333	454587316636865	0.962384968036477
MH15	C28C	Day_28	Faeces	587	629448979591837	444544516182012	0.961379238848981
MH16	C28D	Day_28	Faeces	686	712538461538462	465069199011998	0.971616771472587
MH17	C0A	Day_0	Ileum_content	408	444122448979592	317669863035043	0.88765883719964
MH18	C0B	Day_0	Ileum_content	406	4369375	351512351572094	0.941121056004083
MH19	C0C	Day_0	Ileum_content	354	3884375	329170455668133	0.918934909447898
MH20	C0D	Day_0	Ileum_content	246	268.5	251705720453306	0.802979357794026
MH21	C2A	Day_2	Ileum_content	522	580602739726027	293776108203685	0.877921114304948
MH22	C2B	Day_2	Ileum_content	408	430076923076923	335499406558134	0.925098712589273
MH23	C2C	Day_2	Ileum_content	369	398117647058824	369276449133362	0.947610935872524
MH24	C2D	Day_2	Ileum_content	526	566581081081081	280914291459316	0.8695060666991
MH25	C14A	Day_14	Ileum_content	539	581185185185185	311944121750928	0.915162508945274
MH26	C14B	Day_14	Ileum_content	449	501976744186047	286151775697565	0.861627344654703
MH27	C14C	Day_14	Ileum_content	523	575.25	310558398851338	0.904647275357502
MH28	C14D	Day_14	Ileum_content	390	415066666666667	277855566482446	0.839035617968341
MH29	C28A	Day_28	Ileum_content	412	43515625	353164051192338	0.942325705208791
MH30	C28B	Day_28	Ileum_content	327	383692307692308	291787264871186	0.893438140712769
MH31	C28C	Day_28	Ileum_content	546	590722222222222	318671717787494	0.901798385626417
MH32	C28D	Day_28	Ileum_content	508	540105263157895	351867057931085	0.908415138739392
MH33	C0A	Day_0	Ileum_Mucosa	415	458555555555556	328192352456136	0.913979318935822
MH34	C0B	Day_0	Ileum_Mucosa	338	355181818181818	29696864432161	0.895178787828538
MH35	C0C	Day_0	Ileum_Mucosa	588	602.06	295308684780845	0.853025096598727
MH36	C0D	Day_0	Ileum_Mucosa	650	681188679245283	337235862979008	0.880823559422836
MH37	C2A	Day_2	Ileum_Mucosa	216	259.05	338101003594966	0.877877329774494
MH38	C2B	Day_2	Ileum_Mucosa	540	599	343115233894637	0.911646600034983
MH39	C2C	Day_2	Ileum_Mucosa	183	240272727272727	301872726347476	0.800167819593404
MH40	C2D	Day_2	Ileum_Mucosa	155	186625	235463478593721	0.800603515234315
MH41	C14A	Day_14	Ileum_Mucosa	218	268.75	314257579342091	0.851814394790485
MH42	C14B	Day_14	Ileum_Mucosa	288	369078947368421	416274278937484	0.971981625356459
MH43	C14C	Day_14	Ileum_Mucosa	372	470076923076923	374767762675208	0.904546441882883
MH44	C14D	Day_14	Ileum_Mucosa	233	257473684210526	295957811275952	0.898119323869277
MH45	C28A	Day_28	Ileum_Mucosa	326	375	283401406776807	0.815868612948287
MH46	C28B	Day_28	Ileum_Mucosa	163	196461538461538	193945176425426	0.667322419032175
MH47	C28C	Day_28	Ileum_Mucosa	261	280193548387097	261939030416676	0.747301045530324
MH48	C28D	Day_28	Ileum_Mucosa	308	339954545454545	405760155119547	0.953443738954514

## Sheet: P-values
Variables compared by ANOVA	Estimator
	Chao1	Shannon	Simpson
Differences Day0 vs Day2 samples	0.777	0.619	0.772
Differences Day0 vs Day2 samples (only ileum mucosa)	0.1	0.488	0.263
Differences Day0 vs Day2 samples (only ileum content)	643	0.881	0.643
Differences Day0 vs Day2 samples (only feces)	0.277	0.749	0.366
Differences in faeces samples through samplings	0.6	0.538	0.231
Differences in ileum content samples through samplings	0.205	0.602	0.687
Differences in ileum mucosa samples through samplings	0.0616	0.201	0.499
