# Supplementary material for: Early Salmonella Typhimurium infection in pigs disrupts Microbiome composition and functionality principally at the ileum mucosa
Source: Sci Rep. 2018 May 17;8:7788. doi: 10.1038/s41598-018-26083-3 (PMC5958136; doi:10.1038/s41598-018-26083-3)
Supplement: Supplementary file 3 — Supplementary Dataset 2 [file 41598_2018_26083_MOESM3_ESM.xlsx]

## Sheet: Sheet1
	+samples in group 0	+samples in group 1	Control Group	Infected group	oddsRatio	lower	upper	fisherP	fisherAdjP	(Intercept)	infectiony	scalingFactor	pvalues	adjPvalues	Kingdom	Phylum	Class	Order	Family	Genus	Species
376862	1	4	1	62633	0	0	1.87664	0.142857	1	-15.1584	10.8583	11.0739	5.94113e-11	2.99136e-08	k__Bacteria	p__Firmicutes	c__Clostridia	o__Clostridiales	f__Clostridiaceae	g__Candidatus Arthromitus	s__
349024	4	4	154	22415	0	0	#DIV/0!	1	1	-3.65874	5.20656	6.42788	0.000314487	0.0105563	k__Bacteria	p__Firmicutes	c__Bacilli	o__Lactobacillales	f__Streptococcaceae	g__Streptococcus	s__
New.ReferenceOTU14734	2	3	4	564	0.384367	0.00426529	12.6894	1	1	-5.83394	4.90022	5.09855	0.00152701	0.02763	k__Bacteria	p__Firmicutes	c__Bacilli	o__Lactobacillales	f__Streptococcaceae	g__Streptococcus	s__
410908	1	3	4	537	0.156047	0.00160789	4.72293	0.485714	1	-6.11948	6.94575	5.00326	2.80105e-05	0.00156703	k__Bacteria	p__Actinobacteria	c__Actinobacteria	o__Actinomycetales	f__Corynebacteriaceae	g__Corynebacterium	s__
170335	1	2	30	367	0.384367	0.00426529	12.6894	1	1	-4.37288	5.09946	4.51084	0.00240424	0.0345867	k__Bacteria	p__Bacteroidetes	c__Bacteroidia	o__Bacteroidales	f__[Odoribacteraceae]	g__Odoribacter	s__
832558	1	3	13	300	0.156047	0.00160789	4.72293	0.485714	1	-2.47255	5.07467	2.83624	0.00222279	0.0324934	k__Bacteria	p__Firmicutes	c__Clostridia	o__Clostridiales	f__Ruminococcaceae	g__Oscillospira	s__
336632	4	4	103	1691	0	0	#DIV/0!	1	1	1.27489	4.93429	2.38661	0.000637609	0.0160518	k__Bacteria	p__Verrucomicrobia	c__Verrucomicrobiae	o__Verrucomicrobiales	f__Verrucomicrobiaceae	g__Akkermansia	s__muciniphila
3013444	3	4	84	1104	0	0	39.0005	1	1	0.537363	4.96175	2.26344	0.000961629	0.020518	k__Bacteria	p__Bacteroidetes	c__Bacteroidia	o__Bacteroidales	f__	g__	s__
463794	2	4	33	916	0	0	5.05318	0.428571	1	-0.613562	5.89081	2.18718	0.000108467	0.00520124	k__Bacteria	p__Firmicutes	c__Bacilli	o__Lactobacillales	f__Lactobacillaceae	g__Lactobacillus	s__
134032	4	1	3015	6	#DIV/0!	0.532866	#DIV/0!	0.142857	1	6.03943	-7.07038	2.17809	2.3658e-06	0.000216578	k__Bacteria	p__Firmicutes	c__Bacilli	o__Lactobacillales	f__Lactobacillaceae	g__Lactobacillus	s__
573432	4	1	4740	154	#DIV/0!	0.532866	#DIV/0!	0.142857	1	5.81068	-4.99726	2.1206	0.000840085	0.0189237	k__Bacteria	p__Proteobacteria	c__Epsilonproteobacteria	o__Campylobacterales	f__Campylobacteraceae	g__Campylobacter	s__
228601	2	4	111	1442	0	0	5.05318	0.428571	1	0.847357	5.20717	1.9633	0.000620013	0.0160518	k__Bacteria	p__Bacteroidetes	c__Bacteroidia	o__Bacteroidales	f__Bacteroidaceae	g__Bacteroides	s__
1136443	2	4	128	882	0	0	5.05318	0.428571	1	1.37719	4.59529	1.74801	0.00251708	0.035063	k__Bacteria	p__Deferribacteres	c__Deferribacteres	o__Deferribacterales	f__Deferribacteraceae	g__Mucispirillum	s__schaedleri
3028318	4	4	413	3303	0	0	#DIV/0!	1	1	3.26328	4.66907	1.68856	0.00122966	0.0238128	k__Bacteria	p__Bacteroidetes	c__Bacteroidia	o__Bacteroidales	f__Rikenellaceae	g__	s__
266210	4	1	5498	64	#DIV/0!	0.532866	#DIV/0!	0.142857	1	6.83401	-5.9891	1.5816	6.33181e-05	0.00318807	k__Bacteria	p__Firmicutes	c__Clostridia	o__Clostridiales	f__Veillonellaceae	g__Megasphaera	s__
New.ReferenceOTU11666	4	3	31522	328	#DIV/0!	0.0256407	#DIV/0!	1	1	10.3332	-6.49564	1.4999	1.02479e-05	0.000793818	k__Bacteria	p__Firmicutes	c__Bacilli	o__Lactobacillales	f__Lactobacillaceae	g__Lactobacillus	s__
276149	3	4	101	1325	0	0	39.0005	1	1	2.31099	4.47487	1.3835	0.00211502	0.0324934	k__Bacteria	p__Bacteroidetes	c__Bacteroidia	o__Bacteroidales	f__Porphyromonadaceae	g__Parabacteroides	s__
342801	4	2	4425	43	#DIV/0!	0.197895	#DIV/0!	0.428571	1	8.13049	-6.27048	1.26	2.38582e-05	0.00150157	k__Bacteria	p__Firmicutes	c__Bacilli	o__Lactobacillales	f__Lactobacillaceae	g__Lactobacillus	s__agilis
366392	3	1	382	4	6.40831	0.211733	621.934	0.485714	1	4.4455	-4.52609	1.02071	0.00272827	0.0366178	k__Bacteria	p__Actinobacteria	c__Coriobacteriia	o__Coriobacteriales	f__Coriobacteriaceae	g__	s__
New.ReferenceOTU14324	4	1	321	1	#DIV/0!	0.532866	#DIV/0!	0.142857	1	4.82879	-5.26005	0.840599	0.000440717	0.0126801	k__Bacteria	p__Firmicutes	c__Clostridia	o__Clostridiales	f__Veillonellaceae	g__Acidaminococcus	s__
820764	3	1	866	19	6.40831	0.211733	621.934	0.485714	1	5.72052	-4.68568	0.701721	0.00192042	0.0306963	k__Bacteria	p__Firmicutes	c__Clostridia	o__Clostridiales	f__Veillonellaceae	g__	s__
407963	3	4	74	798	0	0	39.0005	1	1	2.92469	4.45752	0.287191	0.00220089	0.0324934	k__Bacteria	p__Firmicutes	c__Clostridia	o__Clostridiales	f__Ruminococcaceae	g__Oscillospira	s__
1148151	4	1	861	15	#DIV/0!	0.532866	#DIV/0!	0.142857	1	6.12433	-4.65653	0.133684	0.00185823	0.0301812	k__Bacteria	p__Proteobacteria	c__Epsilonproteobacteria	o__Campylobacterales	f__Campylobacteraceae	g__Campylobacter	s__
149335	4	1	420	7	#DIV/0!	0.532866	#DIV/0!	0.142857	1	5.39537	-4.31051	0.11643	0.00396235	0.0469422	k__Bacteria	p__Firmicutes	c__Clostridia	o__Clostridiales	f__Veillonellaceae	g__Mitsuokella	s__
356089	4	2	248	6	#DIV/0!	0.197895	#DIV/0!	0.428571	1	5.6604	-4.30585	-0.0583443	0.00368235	0.0441444	k__Bacteria	p__Firmicutes	c__Bacilli	o__Lactobacillales	f__Lactobacillaceae	g__Lactobacillus	s__agilis
533624	4	1	4348	19	#DIV/0!	0.532866	#DIV/0!	0.142857	1	8.38307	-6.27216	-0.500082	0.000388778	0.0120409	k__Bacteria	p__Firmicutes	c__Erysipelotrichi	o__Erysipelotrichales	f__Erysipelotrichaceae	g__Sharpea	#N/A
589114	4	2	26361	78	#DIV/0!	0.197895	#DIV/0!	0.428571	1	12.7694	-8.90802	-0.543304	2.07277e-09	6.95758e-07	k__Bacteria	p__Firmicutes	c__Bacilli	o__Lactobacillales	f__Lactobacillaceae	g__Lactobacillus	s__
New.ReferenceOTU4774	4	0	191	0	#DIV/0!	1.33906	#DIV/0!	0.0285714	1	5.80996	-5.21405	-0.718846	0.00357381	0.0433593	k__Bacteria	p__Firmicutes	c__Bacilli	o__Lactobacillales	f__Lactobacillaceae	g__Lactobacillus	s__
2176015	3	0	331	0	#DIV/0!	0.532866	#DIV/0!	0.142857	1	6.58316	-5.98267	-0.724364	0.000845647	0.0189237	k__Bacteria	p__Firmicutes	c__Clostridia	o__Clostridiales	f__[Mogibacteriaceae]	g__Mogibacterium	s__
New.ReferenceOTU3638	4	3	771	29	#DIV/0!	0.0256407	#DIV/0!	1	1	7.05286	-4.31496	-0.73212	0.00294838	0.0379417	k__Bacteria	p__Proteobacteria	c__Epsilonproteobacteria	o__Campylobacterales	f__Helicobacteraceae	g__Flexispira	s__
817140	4	1	2500	3	#DIV/0!	0.532866	#DIV/0!	0.142857	1	9.24072	-7.59743	-0.852754	3.98946e-07	5.02173e-05	k__Bacteria	p__Firmicutes	c__Clostridia	o__Clostridiales	f__Veillonellaceae	g__Megasphaera	s__
157448	4	0	165	0	#DIV/0!	1.33906	#DIV/0!	0.0285714	1	6.12181	-5.41356	-0.854374	0.00248796	0.035063	k__Bacteria	p__Firmicutes	c__Bacilli	o__Lactobacillales	f__Lactobacillaceae	g__Lactobacillus	s__
New.ReferenceOTU13564	3	0	285	0	#DIV/0!	0.532866	#DIV/0!	0.142857	1	7.07804	-6.16806	-1.09771	0.000580452	0.0157977	Unassigned	#N/A	#N/A	#N/A	#N/A	#N/A	#N/A
New.ReferenceOTU12618	4	3	2060	64	#DIV/0!	0.0256407	#DIV/0!	1	1	9.02659	-5.48165	-1.13484	0.000160049	0.00699615	k__Bacteria	p__Proteobacteria	c__Epsilonproteobacteria	o__Campylobacterales	f__Helicobacteraceae	g__Flexispira	s__
New.ReferenceOTU5942	4	0	208	0	#DIV/0!	1.33906	#DIV/0!	0.0285714	1	6.28946	-5.26487	-1.23597	0.00326241	0.0410655	k__Bacteria	p__Firmicutes	c__Bacilli	o__Lactobacillales	f__Lactobacillaceae	g__Lactobacillus	s__
107784	4	0	3355	0	#DIV/0!	1.33906	#DIV/0!	0.0285714	1	10.6927	-9.66288	-1.24231	7.10257e-08	1.02175e-05	k__Bacteria	p__Firmicutes	c__Bacilli	o__Lactobacillales	f__Lactobacillaceae	g__Lactobacillus	s__
New.ReferenceOTU9417	4	0	248	0	#DIV/0!	1.33906	#DIV/0!	0.0285714	1	6.53327	-5.48232	-1.26776	0.00219017	0.0324934	Unassigned	#N/A	#N/A	#N/A	#N/A	#N/A	#N/A
591635	4	4	3678	692	0	0	#DIV/0!	1	1	10.3095	-5.40854	-1.36976	0.000182227	0.0070578	k__Bacteria	p__Firmicutes	c__Clostridia	o__Clostridiales	f__Ruminococcaceae	g__Ruminococcus	s__
187223	4	4	91580	13053	0	0	#DIV/0!	1	1	14.9038	-6.18088	-1.3901	1.91058e-05	0.00128264	k__Bacteria	p__Firmicutes	c__Clostridia	o__Clostridiales	f__Ruminococcaceae	g__Ruminococcus	s__
663969	4	1	991	5	#DIV/0!	0.532866	#DIV/0!	0.142857	1	7.39654	-4.92317	-1.45556	0.00100247	0.020518	k__Bacteria	p__Firmicutes	c__Bacilli	o__Lactobacillales	f__Leuconostocaceae	g__	s__
338145	3	0	153	0	#DIV/0!	0.532866	#DIV/0!	0.142857	1	6.9806	-5.54316	-1.73399	0.00198344	0.0312081	k__Bacteria	p__Actinobacteria	c__Coriobacteriia	o__Coriobacteriales	f__Coriobacteriaceae	g__	s__
4300127	3	0	132	0	#DIV/0!	0.532866	#DIV/0!	0.142857	1	7.0075	-5.4096	-1.92756	0.00254181	0.035063	k__Bacteria	p__Firmicutes	c__Clostridia	o__Clostridiales	f__Veillonellaceae	g__Mitsuokella	#N/A
687245	4	0	302	0	#DIV/0!	1.33906	#DIV/0!	0.0285714	1	8.12431	-6.43328	-2.0399	0.000326593	0.010609	k__Bacteria	p__Firmicutes	c__Clostridia	o__Clostridiales	f__Veillonellaceae	g__Mitsuokella	s__
New.ReferenceOTU554	3	0	255	0	#DIV/0!	0.532866	#DIV/0!	0.142857	1	7.94003	-6.23633	-2.05518	0.000504084	0.0141004	k__Bacteria	p__Firmicutes	c__Bacilli	o__Lactobacillales	f__Lactobacillaceae	g__Lactobacillus	s__mucosae
New.ReferenceOTU850	3	0	153	0	#DIV/0!	0.532866	#DIV/0!	0.142857	1	7.32107	-5.60789	-2.06662	0.00175553	0.029963	Unassigned	#N/A	#N/A	#N/A	#N/A	#N/A	#N/A
New.ReferenceOTU8535	3	1	279	1	6.40831	0.211733	621.934	0.485714	1	7.35386	-4.82776	-2.14999	0.00138134	0.0262454	k__Bacteria	p__Proteobacteria	c__Epsilonproteobacteria	o__Campylobacterales	f__Campylobacteraceae	g__Campylobacter	s__
215963	4	0	136	0	#DIV/0!	1.33906	#DIV/0!	0.0285714	1	7.44913	-5.57313	-2.26303	0.00184698	0.0301812	k__Bacteria	p__Firmicutes	c__Clostridia	o__Clostridiales	f__Clostridiaceae	g__Clostridium	s__
484304	4	0	401	0	#DIV/0!	1.33906	#DIV/0!	0.0285714	1	8.83034	-6.86485	-2.37098	0.000126273	0.00577986	k__Bacteria	p__Actinobacteria	c__Actinobacteria	o__Bifidobacteriales	f__Bifidobacteriaceae	g__Bifidobacterium	s__
New.ReferenceOTU992	3	1	311	1	6.40831	0.211733	621.934	0.485714	1	8.80658	-6.52654	-2.46028	0.000226674	0.0080622	k__Bacteria	p__Actinobacteria	c__Actinobacteria	o__Bifidobacteriales	f__Bifidobacteriaceae	g__Bifidobacterium	s__
New.ReferenceOTU545	3	0	208	0	#DIV/0!	0.532866	#DIV/0!	0.142857	1	7.98436	-5.90041	-2.51388	0.000996143	0.020518	k__Bacteria	p__Actinobacteria	c__Actinobacteria	o__Bifidobacteriales	f__Bifidobacteriaceae	g__Bifidobacterium	s__
New.ReferenceOTU8195	4	0	445	0	#DIV/0!	1.33906	#DIV/0!	0.0285714	1	8.81439	-6.66457	-2.59334	0.000197589	0.00736933	k__Bacteria	p__Firmicutes	c__Bacilli	o__Lactobacillales	f__Lactobacillaceae	g__Lactobacillus	s__
813479	4	3	45161	38	#DIV/0!	0.0256407	#DIV/0!	1	1	15.6193	-10.4233	-2.66757	1.68308e-12	1.69486e-09	k__Bacteria	p__Actinobacteria	c__Actinobacteria	o__Bifidobacteriales	f__Bifidobacteriaceae	g__Bifidobacterium	s__
New.ReferenceOTU11247	3	1	669	2	6.40831	0.211733	621.934	0.485714	1	10.2525	-7.43582	-2.85637	2.67722e-05	0.00156703	k__Bacteria	p__Actinobacteria	c__Actinobacteria	o__Bifidobacteriales	f__Bifidobacteriaceae	g__Bifidobacterium	s__
New.ReferenceOTU12579	4	1	1767	3	#DIV/0!	0.532866	#DIV/0!	0.142857	1	11.6075	-8.50261	-3.01629	1.55374e-06	0.000156461	k__Bacteria	p__Actinobacteria	c__Actinobacteria	o__Bifidobacteriales	f__Bifidobacteriaceae	g__Bifidobacterium	s__
553611	4	1	3132	1	#DIV/0!	0.532866	#DIV/0!	0.142857	1	12.2667	-9.54512	-3.03814	7.0426e-08	1.02175e-05	k__Bacteria	p__Actinobacteria	c__Actinobacteria	o__Bifidobacteriales	f__Bifidobacteriaceae	g__Bifidobacterium	s__
825808	4	2	6456	4	#DIV/0!	0.197895	#DIV/0!	0.428571	1	13.5264	-10.3636	-3.05299	4.29209e-09	1.08053e-06	k__Bacteria	p__Actinobacteria	c__Actinobacteria	o__Bifidobacteriales	f__Bifidobacteriaceae	g__Bifidobacterium	s__
583746	4	0	764	0	#DIV/0!	1.33906	#DIV/0!	0.0285714	1	10.2542	-7.48036	-3.34606	2.96397e-05	0.0015709	k__Bacteria	p__Firmicutes	c__Clostridia	o__Clostridiales	f__Veillonellaceae	g__Dialister	s__
New.ReferenceOTU10570	3	1	802	83	6.40831	0.211733	621.934	0.485714	1	10.7365	-5.15854	-3.71258	0.00282567	0.0369539	k__Bacteria	p__Firmicutes	c__Clostridia	o__Clostridiales	f__Lachnospiraceae	g__Clostridium	#N/A
New.ReferenceOTU13430	3	2	688	74	2.60168	0.0788058	234.451	1	1	10.6271	-5.04317	-3.92568	0.00330889	0.0411365	k__Bacteria	p__Firmicutes	c__Clostridia	o__Clostridiales	f__Lachnospiraceae	g__Clostridium	#N/A
156357	4	2	15979	1233	#DIV/0!	0.197895	#DIV/0!	0.428571	1	17.1363	-7.41694	-6.26704	1.55645e-05	0.00111954	k__Bacteria	p__Firmicutes	c__Clostridia	o__Clostridiales	f__Lachnospiraceae	g__	s__
