# Supplementary material for: Early Salmonella Typhimurium infection in pigs disrupts Microbiome composition and functionality principally at the ileum mucosa
Source: Sci Rep. 2018 May 17;8:7788. doi: 10.1038/s41598-018-26083-3 (PMC5958136; doi:10.1038/s41598-018-26083-3)
Supplement: Supplementary file 4 — Supplementary Dataset 3 [file 41598_2018_26083_MOESM4_ESM.xlsx]

## Sheet: Sheet1
	#NAME?	#NAME?	counts in control Group	counts in infected group	(Intercept)	scalingFactor	pvalues	adjPvalues	Kingdom	Phylum	Class	Order	Family	Genus	Species
New.ReferenceOTU554	3	1	474	24	-0.395861	9.46458	0.000952742	0.0416484	k__Bacteria	p__Firmicutes	c__Bacilli	o__Lactobacillales	f__Lactobacillaceae	g__Lactobacillus	s__mucosae
573432	4	1	267	2	-1.91248	9.1393	0.000790393	0.036279	k__Bacteria	p__Proteobacteria	c__Epsilonproteobacteria	o__Campylobacterales	f__Campylobacteraceae	g__Campylobacter	s__
328458	3	1	707	3	-0.0572476	8.52591	0.000275384	0.0195791	k__Bacteria	p__Firmicutes	c__Bacilli	o__Lactobacillales	f__Streptococcaceae	g__Streptococcus	s__
New.ReferenceOTU5442	3	0	312	0	0.332765	7.34604	0.000185787	0.0171935	k__Bacteria	p__Firmicutes	c__Clostridia	o__Clostridiales	f__Veillonellaceae	g__Megasphaera	s__
687245	4	3	1210	66	3.53946	5.96485	0.000714808	0.0345365	k__Bacteria	p__Firmicutes	c__Clostridia	o__Clostridiales	f__Veillonellaceae	g__Mitsuokella	s__
134032	4	4	6790	1854	8.44407	3.22491	0.000576556	0.0294043	k__Bacteria	p__Firmicutes	c__Bacilli	o__Lactobacillales	f__Lactobacillaceae	g__Lactobacillus	s__
New.ReferenceOTU11666	4	4	28063	2542	11.2074	2.29716	0.000187293	0.0171935	k__Bacteria	p__Firmicutes	c__Bacilli	o__Lactobacillales	f__Lactobacillaceae	g__Lactobacillus	s__
New.ReferenceOTU5942	4	2	500	14	5.18392	2.03277	0.000208202	0.0173754	k__Bacteria	p__Firmicutes	c__Bacilli	o__Lactobacillales	f__Lactobacillaceae	g__Lactobacillus	s__
New.ReferenceOTU3086	4	2	454	10	6.01946	0.992126	6.72137e-05	0.0108542	k__Bacteria	p__Firmicutes	c__Bacilli	o__Lactobacillales	f__Lactobacillaceae	g__Lactobacillus	s__
New.CleanUp.ReferenceOTU71059	4	1	270	8	5.34624	0.747941	0.000449047	0.0268469	k__Bacteria	p__Firmicutes	c__Bacilli	o__Lactobacillales	f__Lactobacillaceae	g__Lactobacillus	s__
New.ReferenceOTU12398	4	1	317	7	5.44953	0.737026	0.000348762	0.0228688	k__Bacteria	p__Firmicutes	c__Bacilli	o__Lactobacillales	f__Lactobacillaceae	g__Lactobacillus	s__
New.ReferenceOTU14309	4	2	332	13	5.8761	0.574171	0.000277263	0.0195791	k__Bacteria	p__Firmicutes	c__Bacilli	o__Lactobacillales	f__Lactobacillaceae	g__Lactobacillus	s__
New.CleanUp.ReferenceOTU60615	4	4	333	26	6.01854	0.445858	0.000492396	0.0268469	k__Bacteria	p__Firmicutes	c__Bacilli	o__Lactobacillales	f__Lactobacillaceae	g__Lactobacillus	s__
New.ReferenceOTU8195	4	2	763	9	7.37859	0.0432102	1.10157e-05	0.00671822	k__Bacteria	p__Firmicutes	c__Bacilli	o__Lactobacillales	f__Lactobacillaceae	g__Lactobacillus	s__
484444	4	3	1728	252	8.78156	-0.246078	0.00119273	0.0476055	k__Bacteria	p__Firmicutes	c__Bacilli	o__Lactobacillales	f__Lactobacillaceae	g__Lactobacillus	s__
New.ReferenceOTU4679	4	2	257	16	6.33133	-0.551998	0.00114289	0.0476055	k__Bacteria	p__Firmicutes	c__Bacilli	o__Lactobacillales	f__Lactobacillaceae	g__Lactobacillus	s__
New.ReferenceOTU6374	4	3	891	41	8.69487	-1.45273	0.000148401	0.0171935	k__Bacteria	p__Firmicutes	c__Bacilli	o__Lactobacillales	f__Lactobacillaceae	g__Lactobacillus	s__
342801	4	4	7998	61	11.2849	-2.09133	1.46366e-05	0.00671822	k__Bacteria	p__Firmicutes	c__Bacilli	o__Lactobacillales	f__Lactobacillaceae	g__Lactobacillus	s__agilis
New.ReferenceOTU4774	4	3	417	9	8.13431	-2.31409	2.90467e-05	0.00888829	k__Bacteria	p__Firmicutes	c__Bacilli	o__Lactobacillales	f__Lactobacillaceae	g__Lactobacillus	s__
332919	4	1	272	1	6.5751	-2.3865	0.00130723	0.0480016	k__Bacteria	p__Firmicutes	c__Bacilli	o__Lactobacillales	f__Lactobacillaceae	g__Lactobacillus	s__agilis
254011	4	2	657	22	8.78155	-2.65056	0.000181882	0.0171935	k__Bacteria	p__Firmicutes	c__Bacilli	o__Lactobacillales	f__Lactobacillaceae	g__Lactobacillus	s__
New.ReferenceOTU11718	4	1	609	1	8.74979	-3.72335	4.91537e-05	0.0108542	k__Bacteria	p__Firmicutes	c__Bacilli	o__Lactobacillales	f__Lactobacillaceae	g__Lactobacillus	s__agilis
356089	4	2	815	5	9.37187	-3.97691	7.09422e-05	0.0108542	k__Bacteria	p__Firmicutes	c__Bacilli	o__Lactobacillales	f__Lactobacillaceae	g__Lactobacillus	s__agilis
156357	4	2	4320	18	12.7262	-7.46289	0.00130107	0.0480016	k__Bacteria	p__Firmicutes	c__Clostridia	o__Clostridiales	f__Lachnospiraceae	g__	s__
572750	0	4	0	690	-2.92769	4.43254	0.000497164	0.0268469	k__Bacteria	p__Proteobacteria	c__Gammaproteobacteria	o__Enterobacteriales	f__Enterobacteriaceae	g__
