# Supplementary material for: Early Salmonella Typhimurium infection in pigs disrupts Microbiome composition and functionality principally at the ileum mucosa
Source: Sci Rep. 2018 May 17;8:7788. doi: 10.1038/s41598-018-26083-3 (PMC5958136; doi:10.1038/s41598-018-26083-3)
Supplement: Supplementary file 5 — Supplementary Dataset 4 [file 41598_2018_26083_MOESM5_ESM.xlsx]

## Sheet: Sheet1
	#NAME?	#NAME?	counts in Control Group	counts in infected group	(Intercept)	scalingFactor	pvalues	adjPvalues	Kingdom	Phylum	Class	Order	Family	Genus	Species
New.ReferenceOTU13360	4	3	1055	153	-2.7418	5.58804	0.000187845	0.0271302	k__Bacteria	p__Firmicutes	c__Clostridia	o__Clostridiales	f__Lachnospiraceae	g__	s__
360890	4	2	1329	52	-0.800259	4.80911	6.02576e-05	0.0152301	k__Bacteria	p__Firmicutes	c__Clostridia	o__Clostridiales	f__	g__	s__
333426	4	3	2776	763	1.36842	4.52552	0.000413459	0.0418007	k__Bacteria	p__Firmicutes	c__Clostridia	o__Clostridiales	f__	g__	s__
509788	4	4	8601	821	3.23115	4.25723	0.000259498	0.032794	k__Bacteria	p__Firmicutes	c__Clostridia	o__Clostridiales	f__Ruminococcaceae	g__	s__
323200	4	4	3874	141	5.64996	2.27945	9.05844e-05	0.0183162	k__Bacteria	p__Firmicutes	c__Erysipelotrichi	o__Erysipelotrichales	f__Erysipelotrichaceae	g__p-75-a5	s__
3025	1	4	1	1580	-3.70529	2.23247	1.59214e-05	0.0075185	k__Bacteria	p__Chlamydiae	c__Chlamydiia	o__Chlamydiales	f__Chlamydiaceae	g__Chlamydia	#N/A
334839	4	4	3273	22	5.70811	1.69156	2.23101e-05	0.0075185	k__Bacteria	p__Firmicutes	c__Clostridia	o__Clostridiales	f__Ruminococcaceae	g__	s__
337167	4	4	22	2529	1.88467	0.386104	1.17564e-05	0.0075185	k__Bacteria	p__Firmicutes	c__Clostridia	o__Clostridiales	f__Ruminococcaceae	g__	s__
331417	0	4	0	344	-0.438342	0.251654	0.000146904	0.0247533	k__Bacteria	p__Firmicutes	c__Clostridia	o__Clostridiales	f__Mogibacteriaceae	g__	s__
25562	1	4	9	570	2.2299	-0.519285	0.000359756	0.0404126	k__Bacteria	p__Proteobacteria	c__Betaproteobacteria	o__Tremblayales	f__	g__	s__
