# Supplementary material for: Early Salmonella Typhimurium infection in pigs disrupts Microbiome composition and functionality principally at the ileum mucosa
Source: Sci Rep. 2018 May 17;8:7788. doi: 10.1038/s41598-018-26083-3 (PMC5958136; doi:10.1038/s41598-018-26083-3)
Supplement: Supplementary file 6 — Supplementary Dataset 5 [file 41598_2018_26083_MOESM6_ESM.xlsx]

## Sheet: Hoja1
#SampleID	Pig	Sampling	Type	Infection	Mucosa_damage	Taxa	Counts	Log2_Counts	r2	corrected_p_value
MH33	C0A	Day_0	Ileum_Mucosa	Control	0	Citrobacter	0	0	0.979452	3.27363e-07
MH34	C0B	Day_0	Ileum_Mucosa	Control	0	Citrobacter	0	0	0.979452	3.27363e-07
MH35	C0C	Day_0	Ileum_Mucosa	Control	0	Citrobacter	0	0	0.979452	3.27363e-07
MH36	C0D	Day_0	Ileum_Mucosa	Control	0	Citrobacter	0	0	0.979452	3.27363e-07
MH37	C2A	Day_2	Ileum_Mucosa	Infected	3	Citrobacter	0.0001276	-3.89415	0.979452	3.27363e-07
MH38	C2B	Day_2	Ileum_Mucosa	Infected	4	Citrobacter	7.13771e-06	-5.14644	0.979452	3.27363e-07
MH39	C2C	Day_2	Ileum_Mucosa	Infected	5	Citrobacter	0.000319918	-3.49496	0.979452	3.27363e-07
MH40	C2D	Day_2	Ileum_Mucosa	Infected	3	Citrobacter	1.96591e-05	-4.70644	0.979452	3.27363e-07
MH33	C0A	Day_0	Ileum_Mucosa	Control	0	Akkermansia_muciniphila	0.000128474	-3.89118	0.929077	0.000221537
MH34	C0B	Day_0	Ileum_Mucosa	Control	0	Akkermansia_muciniphila	0.000108948	-3.96278	0.929077	0.000221537
MH35	C0C	Day_0	Ileum_Mucosa	Control	0	Akkermansia_muciniphila	0.000323104	-3.49066	0.929077	0.000221537
MH36	C0D	Day_0	Ileum_Mucosa	Control	0	Akkermansia_muciniphila	0.00225574	-2.64671	0.929077	0.000221537
MH37	C2A	Day_2	Ileum_Mucosa	Infected	3	Akkermansia_muciniphila	0.0102505	-1.98925	0.929077	0.000221537
MH38	C2B	Day_2	Ileum_Mucosa	Infected	4	Akkermansia_muciniphila	0.00487505	-2.31202	0.929077	0.000221537
MH39	C2C	Day_2	Ileum_Mucosa	Infected	5	Akkermansia_muciniphila	0.0134366	-1.87171	0.929077	0.000221537
MH40	C2D	Day_2	Ileum_Mucosa	Infected	3	Akkermansia_muciniphila	0.00517035	-2.28648	0.929077	0.000221537
MH33	C0A	Day_0	Ileum_Mucosa	Control	0	Allobaculum	0.00171299	-2.76625	0.917677	0.000431839
MH34	C0B	Day_0	Ileum_Mucosa	Control	0	Allobaculum	0.000902087	-3.04475	0.917677	0.000431839
MH35	C0C	Day_0	Ileum_Mucosa	Control	0	Allobaculum	0.00366458	-2.43598	0.917677	0.000431839
MH36	C0D	Day_0	Ileum_Mucosa	Control	0	Allobaculum	0.000273911	-3.56239	0.917677	0.000431839
MH37	C2A	Day_2	Ileum_Mucosa	Infected	3	Allobaculum	0.0319	-1.49621	0.917677	0.000431839
MH38	C2B	Day_2	Ileum_Mucosa	Infected	4	Allobaculum	0.00387578	-2.41164	0.917677	0.000431839
MH39	C2C	Day_2	Ileum_Mucosa	Infected	5	Allobaculum	0.039094	-1.40789	0.917677	0.000431839
MH40	C2D	Day_2	Ileum_Mucosa	Infected	3	Allobaculum	0.0129357	-1.88821	0.917677	0.000431839
MH33	C0A	Day_0	Ileum_Mucosa	Control	0	Bacteroidalesf_S24-7_Unclassified	0.00118839	-2.92504	0.89798	0.00108144
MH34	C0B	Day_0	Ileum_Mucosa	Control	0	Bacteroidalesf_S24-7_Unclassified	0.00110691	-2.95589	0.89798	0.00108144
MH35	C0C	Day_0	Ileum_Mucosa	Control	0	Bacteroidalesf_S24-7_Unclassified	0.00186501	-2.72932	0.89798	0.00108144
MH36	C0D	Day_0	Ileum_Mucosa	Control	0	Bacteroidalesf_S24-7_Unclassified	0.00255113	-2.59327	0.89798	0.00108144
MH37	C2A	Day_2	Ileum_Mucosa	Infected	3	Bacteroidalesf_S24-7_Unclassified	0.0279869	-1.55305	0.89798	0.00108144
MH38	C2B	Day_2	Ileum_Mucosa	Infected	4	Bacteroidalesf_S24-7_Unclassified	0.0045717	-2.33992	0.89798	0.00108144
MH39	C2C	Day_2	Ileum_Mucosa	Infected	5	Bacteroidalesf_S24-7_Unclassified	0.0218184	-1.66118	0.89798	0.00108144
MH40	C2D	Day_2	Ileum_Mucosa	Infected	3	Bacteroidalesf_S24-7_Unclassified	0.00298818	-2.52459	0.89798	0.00108144
MH33	C0A	Day_0	Ileum_Mucosa	Control	0	Roseburia	0.00050319	-3.29827	0.877375	0.00228419
MH34	C0B	Day_0	Ileum_Mucosa	Control	0	Roseburia	4.35791e-06	-5.36072	0.877375	0.00228419
MH35	C0C	Day_0	Ileum_Mucosa	Control	0	Roseburia	4.08993e-06	-5.38828	0.877375	0.00228419
MH36	C0D	Day_0	Ileum_Mucosa	Control	0	Roseburia	0.000193349	-3.71366	0.877375	0.00228419
MH37	C2A	Day_2	Ileum_Mucosa	Infected	3	Roseburia	0.00863426	-2.06378	0.877375	0.00228419
MH38	C2B	Day_2	Ileum_Mucosa	Infected	4	Roseburia	0.000378299	-3.42217	0.877375	0.00228419
MH39	C2C	Day_2	Ileum_Mucosa	Infected	5	Roseburia	0.00460682	-2.3366	0.877375	0.00228419
MH40	C2D	Day_2	Ileum_Mucosa	Infected	3	Roseburia	0	0	0.877375	0.00228419
MH33	C0A	Day_0	Ileum_Mucosa	Control	0	Oscillospira	0.00176652	-2.75288	0.876735	0.00233181
MH34	C0B	Day_0	Ileum_Mucosa	Control	0	Oscillospira	0.000649328	-3.18754	0.876735	0.00233181
MH35	C0C	Day_0	Ileum_Mucosa	Control	0	Oscillospira	0.00138649	-2.85808	0.876735	0.00233181
MH36	C0D	Day_0	Ileum_Mucosa	Control	0	Oscillospira	0.00113861	-2.94363	0.876735	0.00233181
MH37	C2A	Day_2	Ileum_Mucosa	Infected	3	Oscillospira	0.0314746	-1.50204	0.876735	0.00233181
MH38	C2B	Day_2	Ileum_Mucosa	Infected	4	Oscillospira	0.00780508	-2.10762	0.876735	0.00233181
MH39	C2C	Day_2	Ileum_Mucosa	Infected	5	Oscillospira	0.0410135	-1.38707	0.876735	0.00233181
MH40	C2D	Day_2	Ileum_Mucosa	Infected	3	Oscillospira	0.00583876	-2.23368	0.876735	0.00233181
MH33	C0A	Day_0	Ileum_Mucosa	Control	0	Candidatus Arthromitus	0	0	0.87266	0.00265091
MH34	C0B	Day_0	Ileum_Mucosa	Control	0	Candidatus Arthromitus	0	0	0.87266	0.00265091
MH35	C0C	Day_0	Ileum_Mucosa	Control	0	Candidatus Arthromitus	0	0	0.87266	0.00265091
MH36	C0D	Day_0	Ileum_Mucosa	Control	0	Candidatus Arthromitus	1.07416e-05	-4.96893	0.87266	0.00265091
MH37	C2A	Day_2	Ileum_Mucosa	Infected	3	Candidatus Arthromitus	4.25333e-05	-4.37127	0.87266	0.00265091
MH38	C2B	Day_2	Ileum_Mucosa	Infected	4	Candidatus Arthromitus	0.323831	-0.489682	0.87266	0.00265091
MH39	C2C	Day_2	Ileum_Mucosa	Infected	5	Candidatus Arthromitus	0.000127967	-3.8929	0.87266	0.00265091
MH40	C2D	Day_2	Ileum_Mucosa	Infected	3	Candidatus Arthromitus	7.86364e-05	-4.10438	0.87266	0.00265091
MH33	C0A	Day_0	Ileum_Mucosa	Control	0	Bacteroides	0.00149887	-2.82424	0.868026	0.00304831
MH34	C0B	Day_0	Ileum_Mucosa	Control	0	Bacteroides	0.00152963	-2.81542	0.868026	0.00304831
MH35	C0C	Day_0	Ileum_Mucosa	Control	0	Bacteroides	0.00170141	-2.76919	0.868026	0.00304831
MH36	C0D	Day_0	Ileum_Mucosa	Control	0	Bacteroides	0.00165958	-2.78	0.868026	0.00304831
MH37	C2A	Day_2	Ileum_Mucosa	Infected	3	Bacteroides	0.0557186	-1.254	0.868026	0.00304831
MH38	C2B	Day_2	Ileum_Mucosa	Infected	4	Bacteroides	0.00872585	-2.05919	0.868026	0.00304831
MH39	C2C	Day_2	Ileum_Mucosa	Infected	5	Bacteroides	0.0329516	-1.48212	0.868026	0.00304831
MH40	C2D	Day_2	Ileum_Mucosa	Infected	3	Bacteroides	0.00865001	-2.06298	0.868026	0.00304831
MH33	C0A	Day_0	Ileum_Mucosa	Control	0	Desulfovibrionaceae_Unclassified	0.000171299	-3.76625	0.863178	0.00350491
MH34	C0B	Day_0	Ileum_Mucosa	Control	0	Desulfovibrionaceae_Unclassified	7.84423e-05	-4.10545	0.863178	0.00350491
MH35	C0C	Day_0	Ileum_Mucosa	Control	0	Desulfovibrionaceae_Unclassified	0.000453982	-3.34296	0.863178	0.00350491
MH36	C0D	Day_0	Ileum_Mucosa	Control	0	Desulfovibrionaceae_Unclassified	0.00132659	-2.87726	0.863178	0.00350491
MH37	C2A	Day_2	Ileum_Mucosa	Infected	3	Desulfovibrionaceae_Unclassified	0.00199906	-2.69917	0.863178	0.00350491
MH38	C2B	Day_2	Ileum_Mucosa	Infected	4	Desulfovibrionaceae_Unclassified	0.00156316	-2.806	0.863178	0.00350491
MH39	C2C	Day_2	Ileum_Mucosa	Infected	5	Desulfovibrionaceae_Unclassified	0.00383902	-2.41578	0.863178	0.00350491
MH40	C2D	Day_2	Ileum_Mucosa	Infected	3	Desulfovibrionaceae_Unclassified	0.000806024	-3.09365	0.863178	0.00350491
MH33	C0A	Day_0	Ileum_Mucosa	Control	0	Rikenellaceae_Unclassified	0.00264443	-2.57767	0.863178	0.00350491
MH34	C0B	Day_0	Ileum_Mucosa	Control	0	Rikenellaceae_Unclassified	0.000784423	-3.10545	0.863178	0.00350491
MH35	C0C	Day_0	Ileum_Mucosa	Control	0	Rikenellaceae_Unclassified	0.00214721	-2.66812	0.863178	0.00350491
MH36	C0D	Day_0	Ileum_Mucosa	Control	0	Rikenellaceae_Unclassified	5.90788e-05	-4.22857	0.863178	0.00350491
MH37	C2A	Day_2	Ileum_Mucosa	Infected	3	Rikenellaceae_Unclassified	0.0441921	-1.35466	0.863178	0.00350491
MH38	C2B	Day_2	Ileum_Mucosa	Infected	4	Rikenellaceae_Unclassified	0.00824405	-2.08386	0.863178	0.00350491
MH39	C2C	Day_2	Ileum_Mucosa	Infected	5	Rikenellaceae_Unclassified	0.0302003	-1.51999	0.863178	0.00350491
MH40	C2D	Day_2	Ileum_Mucosa	Infected	3	Rikenellaceae_Unclassified	0.0112254	-1.9498	0.863178	0.00350491
MH33	C0A	Day_0	Ileum_Mucosa	Control	0	Parabacteroides	0.000310479	-3.50797	0.846157	0.0054655
MH34	C0B	Day_0	Ileum_Mucosa	Control	0	Parabacteroides	6.97265e-05	-4.1566	0.846157	0.0054655
MH35	C0C	Day_0	Ileum_Mucosa	Control	0	Parabacteroides	0.00058077	-3.236	0.846157	0.0054655
MH36	C0D	Day_0	Ileum_Mucosa	Control	0	Parabacteroides	0.00145549	-2.83699	0.846157	0.0054655
MH37	C2A	Day_2	Ileum_Mucosa	Infected	3	Parabacteroides	0.0122071	-1.91339	0.846157	0.0054655
MH38	C2B	Day_2	Ileum_Mucosa	Infected	4	Parabacteroides	0.00294074	-2.53154	0.846157	0.0054655
MH39	C2C	Day_2	Ileum_Mucosa	Infected	5	Parabacteroides	0.00857381	-2.06683	0.846157	0.0054655
MH40	C2D	Day_2	Ileum_Mucosa	Infected	3	Parabacteroides	0.00247705	-2.60607	0.846157	0.0054655
MH33	C0A	Day_0	Ileum_Mucosa	Control	0	Enterobacteriaceae_Unclassified	0.160775	-0.793782	0.843557	0.00581702
MH34	C0B	Day_0	Ileum_Mucosa	Control	0	Enterobacteriaceae_Unclassified	0.186187	-0.73005	0.843557	0.00581702
MH35	C0C	Day_0	Ileum_Mucosa	Control	0	Enterobacteriaceae_Unclassified	0.00762363	-2.11784	0.843557	0.00581702
MH36	C0D	Day_0	Ileum_Mucosa	Control	0	Enterobacteriaceae_Unclassified	0.000375956	-3.42486	0.843557	0.00581702
MH37	C2A	Day_2	Ileum_Mucosa	Infected	3	Enterobacteriaceae_Unclassified	0.372932	-0.428371	0.843557	0.00581702
MH38	C2B	Day_2	Ileum_Mucosa	Infected	4	Enterobacteriaceae_Unclassified	0.123832	-0.907167	0.843557	0.00581702
MH39	C2C	Day_2	Ileum_Mucosa	Infected	5	Enterobacteriaceae_Unclassified	0.489987	-0.309816	0.843557	0.00581702
MH40	C2D	Day_2	Ileum_Mucosa	Infected	3	Enterobacteriaceae_Unclassified	0.0610219	-1.21451	0.843557	0.00581702
MH33	C0A	Day_0	Ileum_Mucosa	Control	0	Moraxellaceae_Unclassified	0	0	0.828627	0.00812278
MH34	C0B	Day_0	Ileum_Mucosa	Control	0	Moraxellaceae_Unclassified	8.71581e-06	-5.05969	0.828627	0.00812278
MH35	C0C	Day_0	Ileum_Mucosa	Control	0	Moraxellaceae_Unclassified	4.08993e-05	-4.38828	0.828627	0.00812278
MH36	C0D	Day_0	Ileum_Mucosa	Control	0	Moraxellaceae_Unclassified	2.14832e-05	-4.6679	0.828627	0.00812278
MH37	C2A	Day_2	Ileum_Mucosa	Infected	3	Moraxellaceae_Unclassified	0.00327506	-2.48478	0.828627	0.00812278
MH38	C2B	Day_2	Ileum_Mucosa	Infected	4	Moraxellaceae_Unclassified	0.000324766	-3.48843	0.828627	0.00812278
MH39	C2C	Day_2	Ileum_Mucosa	Infected	5	Moraxellaceae_Unclassified	0.00070382	-3.15254	0.828627	0.00812278
MH40	C2D	Day_2	Ileum_Mucosa	Infected	3	Moraxellaceae_Unclassified	0.00167102	-2.77702	0.828627	0.00812278
MH33	C0A	Day_0	Ileum_Mucosa	Control	0	Flexispira	0.0150957	-1.82115	-0.855606	0.00430626
MH34	C0B	Day_0	Ileum_Mucosa	Control	0	Flexispira	0.0107466	-1.96873	-0.855606	0.00430626
MH35	C0C	Day_0	Ileum_Mucosa	Control	0	Flexispira	0.369681	-0.432173	-0.855606	0.00430626
MH36	C0D	Day_0	Ileum_Mucosa	Control	0	Flexispira	0.272176	-0.56515	-0.855606	0.00430626
MH37	C2A	Day_2	Ileum_Mucosa	Infected	3	Flexispira	0.0602271	-1.22021	-0.855606	0.00430626
MH38	C2B	Day_2	Ileum_Mucosa	Infected	4	Flexispira	0.0503458	-1.29804	-0.855606	0.00430626
MH39	C2C	Day_2	Ileum_Mucosa	Infected	5	Flexispira	0.0120929	-1.91747	-0.855606	0.00430626
MH40	C2D	Day_2	Ileum_Mucosa	Infected	3	Flexispira	0.455246	-0.341754	-0.855606	0.00430626
MH33	C0A	Day_0	Ileum_Mucosa	Control	0	Prevotella	0.0076228	-2.11789	-0.870768	0.00280861
MH34	C0B	Day_0	Ileum_Mucosa	Control	0	Prevotella	0.000257116	-3.58987	-0.870768	0.00280861
MH35	C0C	Day_0	Ileum_Mucosa	Control	0	Prevotella	0.00700605	-2.15453	-0.870768	0.00280861
MH36	C0D	Day_0	Ileum_Mucosa	Control	0	Prevotella	0.0329337	-1.48236	-0.870768	0.00280861
MH37	C2A	Day_2	Ileum_Mucosa	Infected	3	Prevotella	0.0152269	-1.81739	-0.870768	0.00280861
MH38	C2B	Day_2	Ileum_Mucosa	Infected	4	Prevotella	0.00267664	-2.57241	-0.870768	0.00280861
MH39	C2C	Day_2	Ileum_Mucosa	Infected	5	Prevotella	0.00403097	-2.39459	-0.870768	0.00280861
MH40	C2D	Day_2	Ileum_Mucosa	Infected	3	Prevotella	0.000865001	-3.06298	-0.870768	0.00280861
MH33	C0A	Day_0	Ileum_Mucosa	Control	0	Ruminococcus	0.0776947	-1.10961	-0.870768	0.00280861
MH34	C0B	Day_0	Ileum_Mucosa	Control	0	Ruminococcus	0.0752131	-1.12371	-0.870768	0.00280861
MH35	C0C	Day_0	Ileum_Mucosa	Control	0	Ruminococcus	0.307555	-0.512078	-0.870768	0.00280861
MH36	C0D	Day_0	Ileum_Mucosa	Control	0	Ruminococcus	0.00816899	-2.08783	-0.870768	0.00280861
MH37	C2A	Day_2	Ileum_Mucosa	Infected	3	Ruminococcus	0.00353026	-2.45219	-0.870768	0.00280861
MH38	C2B	Day_2	Ileum_Mucosa	Infected	4	Ruminococcus	0.00212347	-2.67295	-0.870768	0.00280861
MH39	C2C	Day_2	Ileum_Mucosa	Infected	5	Ruminococcus	0.0181713	-1.74061	-0.870768	0.00280861
MH40	C2D	Day_2	Ileum_Mucosa	Infected	3	Ruminococcus	0.27969	-0.553323	-0.870768	0.00280861
MH33	C0A	Day_0	Ileum_Mucosa	Control	0	Dialister	0.00198064	-2.70319	-0.870768	0.00280861
MH34	C0B	Day_0	Ileum_Mucosa	Control	0	Dialister	0.00251887	-2.59879	-0.870768	0.00280861
MH35	C0C	Day_0	Ileum_Mucosa	Control	0	Dialister	0.000171777	-3.76503	-0.870768	0.00280861
MH36	C0D	Day_0	Ileum_Mucosa	Control	0	Dialister	5.3708e-06	-5.26996	-0.870768	0.00280861
MH37	C2A	Day_2	Ileum_Mucosa	Infected	3	Dialister	0	0	-0.870768	0.00280861
MH38	C2B	Day_2	Ileum_Mucosa	Infected	4	Dialister	0	0	-0.870768	0.00280861
MH39	C2C	Day_2	Ileum_Mucosa	Infected	5	Dialister	0	0	-0.870768	0.00280861
MH40	C2D	Day_2	Ileum_Mucosa	Infected	3	Dialister	0	0	-0.870768	0.00280861
MH33	C0A	Day_0	Ileum_Mucosa	Control	0	Mitsuokella	0.00663783	-2.17797	-0.870768	0.00280861
MH34	C0B	Day_0	Ileum_Mucosa	Control	0	Mitsuokella	0.00314205	-2.50279	-0.870768	0.00280861
MH35	C0C	Day_0	Ileum_Mucosa	Control	0	Mitsuokella	0.00140285	-2.85299	-0.870768	0.00280861
MH36	C0D	Day_0	Ileum_Mucosa	Control	0	Mitsuokella	4.83372e-05	-4.31572	-0.870768	0.00280861
MH37	C2A	Day_2	Ileum_Mucosa	Infected	3	Mitsuokella	0	0	-0.870768	0.00280861
MH38	C2B	Day_2	Ileum_Mucosa	Infected	4	Mitsuokella	6.42394e-05	-4.1922	-0.870768	0.00280861
MH39	C2C	Day_2	Ileum_Mucosa	Infected	5	Mitsuokella	0	0	-0.870768	0.00280861
MH40	C2D	Day_2	Ileum_Mucosa	Infected	3	Mitsuokella	0	0	-0.870768	0.00280861
MH33	C0A	Day_0	Ileum_Mucosa	Control	0	Bulleidia	0.00013918	-3.85642	-0.870768	0.00280861
MH34	C0B	Day_0	Ileum_Mucosa	Control	0	Bulleidia	0.000122021	-3.91356	-0.870768	0.00280861
MH35	C0C	Day_0	Ileum_Mucosa	Control	0	Bulleidia	0.00129651	-2.88722	-0.870768	0.00280861
MH36	C0D	Day_0	Ileum_Mucosa	Control	0	Bulleidia	0.00258873	-2.58691	-0.870768	0.00280861
MH37	C2A	Day_2	Ileum_Mucosa	Infected	3	Bulleidia	0	0	-0.870768	0.00280861
MH38	C2B	Day_2	Ileum_Mucosa	Infected	4	Bulleidia	0.00024982	-3.60237	-0.870768	0.00280861
MH39	C2C	Day_2	Ileum_Mucosa	Infected	5	Bulleidia	0	0	-0.870768	0.00280861
MH40	C2D	Day_2	Ileum_Mucosa	Infected	3	Bulleidia	0	0	-0.870768	0.00280861
MH33	C0A	Day_0	Ileum_Mucosa	Control	0	Erysipelotrichaceae_p-75-a5	0.000117768	-3.92897	-0.870768	0.00280861
MH34	C0B	Day_0	Ileum_Mucosa	Control	0	Erysipelotrichaceae_p-75-a5	2.17895e-05	-4.66175	-0.870768	0.00280861
MH35	C0C	Day_0	Ileum_Mucosa	Control	0	Erysipelotrichaceae_p-75-a5	0.00179548	-2.74582	-0.870768	0.00280861
MH36	C0D	Day_0	Ileum_Mucosa	Control	0	Erysipelotrichaceae_p-75-a5	0.00860939	-2.06503	-0.870768	0.00280861
MH37	C2A	Day_2	Ileum_Mucosa	Infected	3	Erysipelotrichaceae_p-75-a5	0	0	-0.870768	0.00280861
MH38	C2B	Day_2	Ileum_Mucosa	Infected	4	Erysipelotrichaceae_p-75-a5	3.56885e-06	-5.44747	-0.870768	0.00280861
MH39	C2C	Day_2	Ileum_Mucosa	Infected	5	Erysipelotrichaceae_p-75-a5	0	0	-0.870768	0.00280861
MH40	C2D	Day_2	Ileum_Mucosa	Infected	3	Erysipelotrichaceae_p-75-a5	0	0	-0.870768	0.00280861
MH33	C0A	Day_0	Ileum_Mucosa	Control	0	Bifidobacterium	0.21604	-0.665466	-0.876712	0.00233351
MH34	C0B	Day_0	Ileum_Mucosa	Control	0	Bifidobacterium	0.117598	-0.9296	-0.876712	0.00233351
MH35	C0C	Day_0	Ileum_Mucosa	Control	0	Bifidobacterium	0.0515004	-1.28819	-0.876712	0.00233351
MH36	C0D	Day_0	Ileum_Mucosa	Control	0	Bifidobacterium	0.000762654	-3.11767	-0.876712	0.00233351
MH37	C2A	Day_2	Ileum_Mucosa	Infected	3	Bifidobacterium	0.00161626	-2.79149	-0.876712	0.00233351
MH38	C2B	Day_2	Ileum_Mucosa	Infected	4	Bifidobacterium	0.000474658	-3.32362	-0.876712	0.00233351
MH39	C2C	Day_2	Ileum_Mucosa	Infected	5	Bifidobacterium	0.00262333	-2.58115	-0.876712	0.00233351
MH40	C2D	Day_2	Ileum_Mucosa	Infected	3	Bifidobacterium	0.000117955	-3.92828	-0.876712	0.00233351
MH33	C0A	Day_0	Ileum_Mucosa	Control	0	Clostridium	0.00824773	-2.08367	-0.876712	0.00233351
MH34	C0B	Day_0	Ileum_Mucosa	Control	0	Clostridium	0.000511891	-3.29082	-0.876712	0.00233351
MH35	C0C	Day_0	Ileum_Mucosa	Control	0	Clostridium	0.000249486	-3.60295	-0.876712	0.00233351
MH36	C0D	Day_0	Ileum_Mucosa	Control	0	Clostridium	0.000483372	-3.31572	-0.876712	0.00233351
MH37	C2A	Day_2	Ileum_Mucosa	Infected	3	Clostridium	0.00399813	-2.39814	-0.876712	0.00233351
MH38	C2B	Day_2	Ileum_Mucosa	Infected	4	Clostridium	0.00143417	-2.8434	-0.876712	0.00233351
MH39	C2C	Day_2	Ileum_Mucosa	Infected	5	Clostridium	0.00472002	-2.32606	-0.876712	0.00233351
MH40	C2D	Day_2	Ileum_Mucosa	Infected	3	Clostridium	0.000817736	-3.08739	-0.876712	0.00233351
MH33	C0A	Day_0	Ileum_Mucosa	Control	0	Campylobacter	0.0367115	-1.4352	-0.876712	0.00233351
MH34	C0B	Day_0	Ileum_Mucosa	Control	0	Campylobacter	0.019275	-1.71501	-0.876712	0.00233351
MH35	C0C	Day_0	Ileum_Mucosa	Control	0	Campylobacter	0.011689	-1.93222	-0.876712	0.00233351
MH36	C0D	Day_0	Ileum_Mucosa	Control	0	Campylobacter	0.163004	-0.787802	-0.876712	0.00233351
MH37	C2A	Day_2	Ileum_Mucosa	Infected	3	Campylobacter	0.0276466	-1.55836	-0.876712	0.00233351
MH38	C2B	Day_2	Ileum_Mucosa	Infected	4	Campylobacter	0.00108136	-2.96603	-0.876712	0.00233351
MH39	C2C	Day_2	Ileum_Mucosa	Infected	5	Campylobacter	0.0246977	-1.60734	-0.876712	0.00233351
MH40	C2D	Day_2	Ileum_Mucosa	Infected	3	Campylobacter	0.00045216	-3.34471	-0.876712	0.00233351
MH33	C0A	Day_0	Ileum_Mucosa	Control	0	Lactobacillus	0.26274	-0.580473	-0.895302	0.00120419
MH34	C0B	Day_0	Ileum_Mucosa	Control	0	Lactobacillus	0.399581	-0.398395	-0.895302	0.00120419
MH35	C0C	Day_0	Ileum_Mucosa	Control	0	Lactobacillus	0.116403	-0.934034	-0.895302	0.00120419
MH36	C0D	Day_0	Ileum_Mucosa	Control	0	Lactobacillus	0.119946	-0.921014	-0.895302	0.00120419
MH37	C2A	Day_2	Ileum_Mucosa	Infected	3	Lactobacillus	0.0549955	-1.25967	-0.895302	0.00120419
MH38	C2B	Day_2	Ileum_Mucosa	Infected	4	Lactobacillus	0.173104	-0.761694	-0.895302	0.00120419
MH39	C2C	Day_2	Ileum_Mucosa	Infected	5	Lactobacillus	0.0166997	-1.77729	-0.895302	0.00120419
MH40	C2D	Day_2	Ileum_Mucosa	Infected	3	Lactobacillus	0.00265398	-2.5761	-0.895302	0.00120419
MH33	C0A	Day_0	Ileum_Mucosa	Control	0	Verrucomicrobiaceae_Unclassified	0.000128474	-3.89118	-0.876712	0.00233351
MH34	C0B	Day_0	Ileum_Mucosa	Control	0	Verrucomicrobiaceae_Unclassified	0.000108948	-3.96278	-0.876712	0.00233351
MH35	C0C	Day_0	Ileum_Mucosa	Control	0	Verrucomicrobiaceae_Unclassified	0.000323104	-3.49066	-0.876712	0.00233351
MH36	C0D	Day_0	Ileum_Mucosa	Control	0	Verrucomicrobiaceae_Unclassified	0.00225574	-2.64671	-0.876712	0.00233351
MH37	C2A	Day_2	Ileum_Mucosa	Infected	3	Verrucomicrobiaceae_Unclassified	0.0102505	-1.98925	-0.876712	0.00233351
MH38	C2B	Day_2	Ileum_Mucosa	Infected	4	Verrucomicrobiaceae_Unclassified	0.00487505	-2.31202	-0.876712	0.00233351
MH39	C2C	Day_2	Ileum_Mucosa	Infected	5	Verrucomicrobiaceae_Unclassified	0.0134366	-1.87171	-0.876712	0.00233351
MH40	C2D	Day_2	Ileum_Mucosa	Infected	3	Verrucomicrobiaceae_Unclassified	0.00517035	-2.28648	-0.876712	0.00233351
