# Supplementary material for: Early Salmonella Typhimurium infection in pigs disrupts Microbiome composition and functionality principally at the ileum mucosa
Source: Sci Rep. 2018 May 17;8:7788. doi: 10.1038/s41598-018-26083-3 (PMC5958136; doi:10.1038/s41598-018-26083-3)
Supplement: Supplementary file 7 — Supplementary Dataset 6 [file 41598_2018_26083_MOESM7_ESM.xlsx]

## Sheet: Sheet1
	baseMean	log2FoldChange	lfcSE	stat	pvalue	padj
K05844	1093.37	4.15942	0.729979	5.698	1.21224e-08	2.62817e-07
K05845	2846.02	2.48248	0.69731	3.56009	0.000370731	0.00310311
K05846	7825.13	1.7173	0.574775	2.98777	0.0028102	0.0180667
K00508	62.048	2.8675	1.08418	2.64485	0.00817274	0.0411359
K01104	49655.8	-1.67774	0.654622	-2.56292	0.0103797	0.0489825
K05594	561.599	5.05908	0.839034	6.02965	1.64319e-09	4.48066e-08
K12529	521.412	2.75363	0.935745	2.94272	0.00325342	0.0201765
K12528	521.412	2.75363	0.935745	2.94272	0.00325342	0.0201765
K02457	1703.53	3.27173	0.743039	4.40318	1.06675e-05	0.000124025
K02452	1692.13	3.36486	0.741024	4.54083	5.60343e-06	6.86161e-05
K02450	534.094	4.51925	1.02577	4.4057	1.05444e-05	0.000122863
K08138	274.718	3.04869	0.686141	4.44324	8.86129e-06	0.000104634
K02108	19109.8	-1.76387	0.630449	-2.7978	0.00514522	0.0290483
K02109	26020.6	-2.11139	0.702942	-3.00365	0.00266763	0.0173151
K02458	1705.85	3.26485	0.735251	4.44045	8.97697e-06	0.000105529
K02459	1704.71	3.27289	0.742749	4.40646	1.05076e-05	0.000122704
K03855	559.383	2.62325	0.761487	3.44491	0.000571253	0.00456485
K13015	115.316	-4.9308	1.46572	-3.36407	0.000768027	0.00589675
K08566	476.418	5.7769	1.41046	4.09574	4.20821e-05	0.000435644
K08567	769.783	1.67399	0.610196	2.74337	0.00608124	0.0331989
K09909	973.488	5.00578	0.786371	6.36568	1.94432e-10	6.67887e-09
K12056	1538.03	-2.46572	0.951899	-2.59032	0.00958871	0.0464508
K06313	192.451	-2.87214	1.01897	-2.81867	0.00482234	0.0277033
K07173	27836.7	-1.97084	0.703969	-2.79962	0.00511631	0.0289468
K00194	133.463	-3.23567	1.26377	-2.56033	0.0104573	0.0490415
K00197	241.168	-3.90057	1.15696	-3.37141	0.000747847	0.00575016
K01828	85.8084	3.26468	0.909316	3.59026	0.000330353	0.00281411
K01822	467.953	5.47373	1.06389	5.14504	2.67468e-07	4.36699e-06
K01820	105.147	3.26632	0.81631	4.00132	6.29893e-05	0.000621667
K13489	162.482	2.57605	0.787491	3.27121	0.00107089	0.00778275
K13488	162.482	2.57605	0.787491	3.27121	0.00107089	0.00778275
K13483	185.532	2.5561	0.87878	2.9087	0.00362938	0.022043
K13482	143.025	2.73937	0.941156	2.91064	0.00360684	0.0220071
K13481	143.025	2.73937	0.941156	2.91064	0.00360684	0.0220071
K13480	479.629	4.82936	0.82578	5.84823	4.96817e-09	1.14767e-07
K13487	162.482	2.57605	0.787491	3.27121	0.00107089	0.00778275
K13486	162.482	2.57605	0.787491	3.27121	0.00107089	0.00778275
K08358	1088.85	2.90537	0.741898	3.91613	8.99818e-05	0.000860766
K08357	1035.91	2.90223	0.763928	3.79908	0.000145232	0.00133614
K03469	32316.4	-1.69788	0.650637	-2.60956	0.00906575	0.0444054
K03466	32326.8	-1.82922	0.688254	-2.65777	0.00786605	0.0401267
K01640	307.431	1.94125	0.751615	2.58277	0.00980112	0.0471271
K02597	529.269	5.11361	1.17572	4.34934	1.3655e-05	0.000156692
K02593	529.269	5.11361	1.17572	4.34934	1.3655e-05	0.000156692
K14063	969.079	5.63596	0.829366	6.79551	1.07933e-11	1.41907e-09
K14064	971.237	5.50017	0.826711	6.65307	2.87033e-11	1.41907e-09
K13490	110.85	3.39694	0.712507	4.76758	1.86451e-06	2.53555e-05
K13491	162.482	2.57605	0.787491	3.27121	0.00107089	0.00778275
K03649	1355.8	2.41057	0.680519	3.54226	0.000396716	0.00329973
K08995	249.953	3.12706	0.757079	4.13042	3.62097e-05	0.000385411
K08994	1220.69	3.06648	0.755613	4.05827	4.94374e-05	0.00050293
K08997	1005.6	5.53933	0.830404	6.67064	2.54685e-11	1.41907e-09
K08344	1010.06	3.18059	0.99185	3.20672	0.00134257	0.00958463
K08345	971.237	5.50017	0.826711	6.65307	2.87033e-11	1.41907e-09
K08346	901.359	5.81176	1.1521	5.04451	4.54685e-07	7.09523e-06
K08349	970.268	5.56299	0.827842	6.71988	1.81879e-11	1.41907e-09
K05928	96.7594	3.78032	0.783518	4.82481	1.40138e-06	1.95602e-05
K05927	8706.94	-3.08689	1.00936	-3.05827	0.00222616	0.0149068
K05922	7119.71	-2.91343	1.06432	-2.73737	0.00619321	0.033499
K00697	1272.98	4.65412	0.761189	6.11427	9.69975e-10	2.8349e-08
K02106	600.272	2.57612	0.797805	3.22901	0.00124221	0.00894055
K02100	569.199	5.19516	0.804305	6.45919	1.05267e-10	3.89416e-09
K00526	18007.8	-1.61628	0.580044	-2.78649	0.00532829	0.0299539
K02451	466.308	4.86969	1.34187	3.62902	0.000284495	0.00246718
K00529	353.668	2.77491	0.766925	3.61822	0.000296635	0.00255987
K00025	96.7594	3.78032	0.783518	4.82481	1.40138e-06	1.95602e-05
K00836	1114.95	3.69392	0.914516	4.03921	5.36322e-05	0.000538357
K04335	125.049	3.42862	1.20651	2.84176	0.00448653	0.0263708
K04334	126.214	3.29816	1.21383	2.71714	0.00658479	0.034764
K01120	97.1157	3.78569	0.783666	4.83075	1.36018e-06	1.95602e-05
K04333	1372.64	5.63682	0.861124	6.54589	5.91435e-11	2.46354e-09
K04338	126.214	3.29816	1.21383	2.71714	0.00658479	0.034764
K02479	172.41	2.24736	0.771242	2.91395	0.00356886	0.021851
K09019	667.474	5.09085	0.747746	6.80827	9.87788e-12	1.41907e-09
K01267	1289.2	-1.75768	0.626786	-2.80428	0.00504295	0.028755
K14057	600.474	5.44836	0.799684	6.81314	9.54937e-12	1.41907e-09
K14056	948.393	5.59964	0.8273	6.76857	1.30058e-11	1.41907e-09
K02856	1260.84	2.65668	0.87639	3.03139	0.00243432	0.0160368
K02854	1006.06	5.47098	0.830094	6.59079	4.37489e-11	1.94481e-09
K02855	1448.46	5.70525	0.848134	6.72683	1.73397e-11	1.41907e-09
K11746	901.359	5.81176	1.1521	5.04451	4.54685e-07	7.09523e-06
K11744	1101.89	5.31888	0.728425	7.30189	2.83753e-13	2.90695e-10
K11745	1091.16	5.0128	0.757403	6.6184	3.63101e-11	1.64171e-09
K11740	472.926	4.94943	0.817998	6.05066	1.44249e-09	4.07633e-08
K11741	15699.9	-2.22742	0.815047	-2.73287	0.00627857	0.0339261
K13920	1128.11	2.27646	0.761943	2.98771	0.00281075	0.0180667
K13921	1112.26	2.31478	0.763375	3.0323	0.00242699	0.0160084
K13923	1112.26	2.31478	0.763375	3.0323	0.00242699	0.0160084
K13928	596.316	4.48389	1.02756	4.36365	1.27913e-05	0.000148044
K06200	11327.8	-1.78702	0.684438	-2.61092	0.00902984	0.044307
K06207	29851.2	-1.7683	0.666245	-2.65412	0.00795151	0.040368
K09924	219.357	2.39885	0.767194	3.12679	0.00176727	0.0121414
K09929	453.351	4.25017	1.08691	3.91032	9.2173e-05	0.000879402
K06208	196.222	-2.94286	0.801112	-3.67348	0.000239272	0.00212374
K00752	389.459	-4.17325	1.27227	-3.28017	0.00103746	0.00761185
K09766	488.757	-1.99327	0.750957	-2.65431	0.00794705	0.040368
K07151	6924.8	-2.81849	1.04481	-2.69761	0.00698394	0.0364709
K07152	2046.08	-2.749	0.885063	-3.106	0.00189637	0.0129443
K07401	551.845	4.32334	1.00796	4.28919	1.79323e-05	0.000199289
K01802	11223.8	-2.58579	0.66139	-3.90963	9.24369e-05	0.000879481
K01664	5396.3	-1.61632	0.612973	-2.63686	0.00836779	0.0419182
K01662	30035.4	-1.71075	0.669759	-2.55428	0.0106408	0.0496383
K02317	1004.58	5.53762	0.830831	6.66516	2.6438e-11	1.41907e-09
K02312	48.3625	3.03485	1.15149	2.63559	0.00839912	0.0420353
K12151	602.632	5.25321	0.80981	6.48697	8.75787e-11	3.30923e-09
K07090	51687.7	-1.88737	0.739546	-2.55207	0.0107087	0.049823
K07097	7178.43	-2.83483	1.05272	-2.69287	0.00708399	0.0368841
K11177	188.339	2.55951	0.87985	2.90903	0.00362552	0.022043
K11176	80.1724	-3.46907	1.09902	-3.1565	0.00159675	0.0111878
K11178	185.532	2.5561	0.87878	2.9087	0.00362938	0.022043
K06945	490.443	-4.50558	1.35024	-3.33687	0.000847281	0.00641218
K06415	469.874	-2.14813	0.760366	-2.82513	0.00472617	0.0274393
K09131	1362.82	2.83929	0.804383	3.52978	0.000415912	0.00343241
K09132	144.806	2.27665	0.690377	3.2977	0.000974805	0.00725277
K05801	13331.5	-2.28738	0.866442	-2.63997	0.00829137	0.041627
K05245	474.133	4.84804	0.823083	5.8901	3.85961e-09	9.23862e-08
K02676	502.931	-3.72069	1.45683	-2.55396	0.0106505	0.04964
K00818	9190.36	-2.17971	0.714524	-3.05057	0.00228408	0.0152334
K00819	104.005	1.97952	0.772932	2.56106	0.0104354	0.0489825
K01496	3474.92	-1.85992	0.600301	-3.09832	0.00194624	0.0132164
K01494	12176.4	-2.11394	0.652628	-3.23913	0.00119897	0.00864105
K02411	9629.14	-1.97347	0.768529	-2.56786	0.010233	0.0486802
K13058	96.7594	3.78032	0.783518	4.82481	1.40138e-06	1.95602e-05
K13727	555.549	4.81196	0.854321	5.6325	1.77617e-08	3.54564e-07
K12059	140.679	3.56253	1.13828	3.12974	0.0017496	0.0120627
K06331	953.933	2.62792	1.02236	2.57043	0.0101571	0.0484979
K11811	149.764	3.00751	1.03954	2.89311	0.00381451	0.0229565
K07133	27675.4	-2.14822	0.578462	-3.71368	0.000204265	0.00183769
K07131	498.789	-4.10319	1.3319	-3.0807	0.00206511	0.0139342
K04763	32552.4	-1.79419	0.63378	-2.83093	0.00464129	0.0270401
K08313	1214.47	2.01407	0.783563	2.5704	0.010158	0.0484979
K08315	1044.03	4.06229	0.840652	4.83231	1.34956e-06	1.95059e-05
K08314	934.64	4.93456	0.77468	6.3698	1.89277e-10	6.54428e-09
K08318	528.252	4.98514	0.833779	5.97897	2.24552e-09	5.80968e-08
K02080	474.133	4.84804	0.823083	5.8901	3.85961e-09	9.23862e-08
K02083	518.756	3.42316	0.958982	3.56957	0.000357564	0.00301197
K03932	197.615	2.4518	0.726956	3.37269	0.000744371	0.00574186
K03931	1664.32	5.96482	0.797061	7.48351	7.23635e-14	1.27601e-10
K07300	1091.4	4.45619	0.793835	5.61349	1.98284e-08	3.8849e-07
K07305	12588.1	-1.85056	0.648289	-2.85453	0.00430999	0.0255604
K07309	931.067	4.6645	0.748392	6.2327	4.58472e-10	1.44364e-08
K02617	970.268	5.56299	0.827842	6.71988	1.81879e-11	1.41907e-09
K02610	1196.96	3.13483	0.855909	3.66258	0.000249689	0.00219411
K02612	1196.96	3.13483	0.855909	3.66258	0.000249689	0.00219411
K05968	476.332	5.80577	1.40907	4.12027	3.78429e-05	0.000396414
K00309	35.8248	3.89777	1.30351	2.99022	0.00278781	0.0180067
K01305	1668.87	2.24413	0.841961	2.66537	0.00769043	0.0396901
K02651	350.013	1.83691	0.71663	2.56326	0.0103694	0.0489825
K02654	23159.2	-1.88598	0.690372	-2.73183	0.00629827	0.0339978
K00872	26883.7	-1.91427	0.702829	-2.72366	0.00645632	0.0345338
K02434	41969.2	-2.22812	0.747677	-2.98006	0.00288193	0.0184346
K02435	41268.6	-2.18359	0.761412	-2.86781	0.00413319	0.0246778
K02433	54519.1	-1.91476	0.729392	-2.62515	0.00866108	0.0430208
K09475	1439.97	5.68225	0.867467	6.55039	5.7387e-11	2.40934e-09
K09477	524.933	3.22254	0.725657	4.44086	8.96017e-06	0.000105529
K09476	1149.16	3.24311	0.943465	3.43745	0.000587223	0.00468538
K09470	948.393	5.59964	0.8273	6.76857	1.30058e-11	1.41907e-09
K09473	948.393	5.59964	0.8273	6.76857	1.30058e-11	1.41907e-09
K09472	1051.35	4.50913	0.858963	5.2495	1.5251e-07	2.61941e-06
K00737	161.945	2.64137	0.744379	3.54843	0.000387539	0.00323868
K11706	234.625	3.70542	1.31251	2.82316	0.00475521	0.0274919
K11704	234.625	3.70542	1.31251	2.82316	0.00475521	0.0274919
K11705	234.625	3.70542	1.31251	2.82316	0.00475521	0.0274919
K07110	58.1341	3.31726	1.07039	3.0991	0.00194107	0.0132152
K07119	870.773	3.16242	0.779957	4.05461	5.02189e-05	0.0005099
K01846	1236.33	2.44723	0.698614	3.50298	0.000460082	0.00374436
K01843	919.522	1.89273	0.514128	3.68144	0.000231919	0.00206541
K08482	174.273	2.07164	0.784788	2.63975	0.00829684	0.041627
K01514	790.556	-2.7801	0.739507	-3.7594	0.000170323	0.00154813
K03919	1209.13	3.09818	0.881776	3.51356	0.000442137	0.00362282
K02351	88.9698	3.40724	1.01309	3.36323	0.000770371	0.00590618
K13574	996.59	5.28564	0.727292	7.26756	3.66042e-13	2.90695e-10
K13571	1830.41	-4.64945	1.00254	-4.63767	3.52357e-06	4.43802e-05
K13570	1830.41	-4.64945	1.00254	-4.63767	3.52357e-06	4.43802e-05
K12112	925.027	5.04385	0.84377	5.97775	2.26237e-09	5.80968e-08
K12113	917.118	5.43179	0.819378	6.62916	3.37596e-11	1.56656e-09
K12111	928.12	4.93651	0.752836	6.55722	5.48202e-11	2.35771e-09
K07326	1165.56	-3.28445	1.15004	-2.85594	0.00429096	0.0254761
K08163	1082.46	3.15895	0.940103	3.36022	0.000778817	0.00594509
K06188	1570.89	2.59429	0.72401	3.58322	0.000339382	0.00287253
K08359	955.937	3.10299	0.987998	3.14068	0.00168555	0.0117169
K07589	1037.02	4.67671	0.832242	5.61942	1.91603e-08	3.76795e-07
K05987	442.985	4.55523	1.77855	2.5612	0.0104312	0.0489825
K05986	96.7594	3.78032	0.783518	4.82481	1.40138e-06	1.95602e-05
K00673	1283.15	3.86533	0.759386	5.09007	3.57937e-07	5.73783e-06
K08351	1022.59	5.5668	0.824571	6.75115	1.4668e-11	1.41907e-09
K02110	19080	-1.76087	0.628294	-2.80262	0.00506897	0.0288022
K00588	957.017	3.42502	0.974845	3.5134	0.000442409	0.00362282
K03149	12188.6	-1.98943	0.644458	-3.08698	0.00202199	0.0136782
K00853	1672.07	2.00256	0.587303	3.40975	0.000650223	0.00511096
K01183	2588.54	2.0337	0.691601	2.94056	0.00327619	0.020294
K08298	506.949	3.27321	0.754806	4.33649	1.44777e-05	0.000164703
K08299	492.137	4.90967	0.808132	6.07534	1.23727e-09	3.5766e-08
K01725	557.805	3.87977	0.817064	4.74843	2.05006e-06	2.76653e-05
K01724	229.929	2.28391	0.78644	2.90411	0.00368301	0.0222919
K01721	997.164	5.78802	1.06874	5.41576	6.10289e-08	1.12098e-06
K02182	530.473	3.96703	0.846539	4.68618	2.78354e-06	3.61792e-05
K03769	2584.37	2.9265	0.800574	3.6555	0.000256681	0.00224808
K03767	10429.2	-1.78311	0.594705	-2.99831	0.00271485	0.0175999
K03765	915.911	5.50785	0.819783	6.71868	1.83384e-11	1.41907e-09
K09456	1127.36	4.43073	0.84637	5.23498	1.65002e-07	2.81569e-06
K00602	37471.2	-1.78482	0.606437	-2.94312	0.00324926	0.0201765
K09981	6828.77	-2.91044	1.05851	-2.74956	0.00596751	0.0327131
K09982	921.874	4.99796	1.10784	4.51143	6.4392e-06	7.79482e-05
K09985	88.1326	3.32871	1.1232	2.9636	0.00304065	0.0193097
K09984	530.451	5.90358	1.41144	4.18268	2.88092e-05	0.000309129
K09987	35.1511	5.12216	1.59812	3.20512	0.00135006	0.00958631
K09988	1268.93	2.61314	0.924613	2.82619	0.00471046	0.0273828
K12583	56.6964	3.53155	1.03216	3.42152	0.000622714	0.004924
K10674	55.1963	3.80887	1.11917	3.4033	0.000665773	0.00521769
K10677	455.699	4.17476	1.32639	3.14747	0.0016469	0.0114784
K08723	1004.58	5.53762	0.830831	6.66516	2.6438e-11	1.41907e-09
K00118	124.38	3.91698	0.732639	5.3464	8.97218e-08	1.60891e-06
K00449	598.684	3.98183	0.978216	4.0705	4.69119e-05	0.000480007
K00448	574.18	4.2617	0.964053	4.42061	9.84244e-06	0.000115191
K00446	91.2268	4.25567	1.07307	3.96587	7.31299e-05	0.000707235
K00117	1444.41	4.67247	0.74264	6.2917	3.14017e-10	1.03822e-08
K00413	7733.13	-2.82822	1.03752	-2.72594	0.00641184	0.0343492
K03972	520.926	4.83811	0.78554	6.15896	7.32235e-10	2.21344e-08
K03971	1003.61	5.60006	0.831999	6.73085	1.68674e-11	1.41907e-09
K03399	1459.28	1.68984	0.637128	2.65228	0.00799513	0.0405117
K00613	13.8043	-4.80687	1.66449	-2.88789	0.0038783	0.0232874
K10240	302.36	-9.15294	1.2822	-7.13849	9.43599e-13	3.33854e-10
K10241	302.36	-9.15294	1.2822	-7.13849	9.43599e-13	3.33854e-10
K10242	311.575	-5.84311	1.01626	-5.74959	8.94587e-09	1.96364e-07
K10243	1885.19	-3.79289	0.9597	-3.95216	7.74478e-05	0.000743555
K05517	1182.79	3.07745	0.877262	3.50801	0.000451469	0.0036856
K07701	1057.52	5.17519	0.854691	6.05504	1.40382e-09	4.03598e-08
K07703	1502.15	5.38792	0.86207	6.24998	4.10518e-10	1.30822e-08
K07709	1025.99	3.95528	0.763079	5.18331	2.17978e-07	3.61474e-06
K01955	28557.9	-1.62372	0.591174	-2.7466	0.00602157	0.0329412
K09937	1053.82	4.56052	0.771684	5.90982	3.42476e-09	8.46587e-08
K13745	985.947	4.40526	1.03034	4.27552	1.90693e-05	0.000211039
K09933	1104.44	4.46681	0.856312	5.21634	1.82495e-07	3.09423e-06
K02618	1210.75	3.10298	0.843527	3.67857	0.000234543	0.00208526
K02616	1206.79	3.07222	0.846399	3.62975	0.000283694	0.00246427
K02611	1196.96	3.13483	0.855909	3.66258	0.000249689	0.00219411
K02613	1196.96	3.13483	0.855909	3.66258	0.000249689	0.00219411
K01708	775.044	2.52224	0.828768	3.04336	0.00233956	0.0155481
K01706	781.469	2.34543	0.811461	2.89038	0.00384777	0.0231303
K01704	50048.9	-1.78189	0.694665	-2.56511	0.0103144	0.0489354
K01703	50002.6	-1.77733	0.695579	-2.55518	0.0106133	0.0495536
K14161	244.411	2.4524	0.814221	3.01196	0.00259565	0.0169259
K14162	291.084	2.3022	0.742668	3.0999	0.00193586	0.0131967
K08160	1004.58	5.53762	0.830831	6.66516	2.6438e-11	1.41907e-09
K12658	575.202	4.04012	0.863002	4.68147	2.84822e-06	3.68389e-05
K00137	1049.35	4.62562	0.830364	5.5706	2.53868e-08	4.90132e-07
K00138	126.214	3.29816	1.21383	2.71714	0.00658479	0.034764
K00427	1005.6	5.53933	0.830404	6.67064	2.54685e-11	1.41907e-09
K14083	199.599	4.22873	1.20962	3.49593	0.000472421	0.00382712
K14086	107.826	1.98275	0.711763	2.78569	0.00534145	0.029996
K01552	12283.1	-2.08042	0.693966	-2.99787	0.00271873	0.0176035
K01554	1080.88	2.98311	0.877278	3.40042	0.000672833	0.00526522
K13689	396.253	-5.26858	1.38625	-3.80059	0.000144353	0.00133036
K13683	528.252	4.98514	0.833779	5.97897	2.24552e-09	5.80968e-08
K13684	528.252	4.98514	0.833779	5.97897	2.24552e-09	5.80968e-08
K02394	9006.25	-2.05674	0.781922	-2.63036	0.00852947	0.0425268
K02393	8993.46	-2.06537	0.782299	-2.64013	0.00828744	0.041627
K13531	543.708	-5.59807	1.1213	-4.99248	5.96089e-07	8.95827e-06
K14054	1117.75	2.73491	0.987136	2.77055	0.00559618	0.0312276
K11685	979.48	5.11751	0.772935	6.62088	3.57058e-11	1.62831e-09
K00692	830.576	-2.6817	0.638076	-4.20278	2.63655e-05	0.00028464
K07810	1194.04	3.11197	0.798061	3.89941	9.64285e-05	0.000910905
K00090	1127.03	4.57017	0.85341	5.35519	8.54658e-08	1.5378e-06
K00094	582.792	4.81579	0.771905	6.23884	4.40819e-10	1.39637e-08
K00098	583.059	3.75785	0.983208	3.82203	0.000132359	0.00122585
K05822	2534.52	-2.61098	0.997455	-2.61764	0.00885402	0.04357
K01945	28840.5	-1.76884	0.666843	-2.65255	0.0079886	0.0405117
K00899	1202.46	4.81407	0.74876	6.42939	1.28114e-10	4.61038e-09
K02493	29959.4	-1.75505	0.662917	-2.64747	0.00810965	0.0409812
K08166	45.4774	4.16269	1.17361	3.54692	0.000389764	0.00325213
K08169	1403.62	4.28727	0.797627	5.37503	7.65716e-08	1.39197e-06
K14415	743.636	2.23234	0.761321	2.93219	0.00336582	0.0207278
K14414	1182.87	3.0712	0.801903	3.8299	0.000128197	0.00119185
K03723	29239.8	-1.709	0.659395	-2.59178	0.00954822	0.0464164
K03727	1840.73	-4.45947	0.973813	-4.57939	4.66343e-06	5.76392e-05
K03724	5129.47	-1.93101	0.628769	-3.0711	0.00213269	0.0143354
K12678	472.926	4.94943	0.817998	6.05066	1.44249e-09	4.07633e-08
K11898	87.466	7.08549	1.47639	4.79919	1.5931e-06	2.18896e-05
K11897	154.136	2.79225	1.01098	2.76194	0.00574598	0.0318285
K11890	186.697	3.15567	1.00738	3.13254	0.00173299	0.0119837
K00151	1182.7	3.09257	0.856586	3.61034	0.000305791	0.00263459
K00153	46.8404	3.59119	1.10205	3.25866	0.00111941	0.0081008
K00407	7271.1	-2.73899	1.02425	-2.67414	0.0074922	0.0387662
K00406	7848.9	-2.69356	1.01667	-2.6494	0.00806342	0.0408187
K00405	7922.98	-2.61	1.01065	-2.58251	0.0098085	0.0471271
K00404	7937.3	-2.5973	1.00891	-2.57437	0.0100423	0.0481631
K09386	51.8356	3.17495	1.1035	2.87716	0.0040127	0.0239855
K04091	2102.8	1.8771	0.705252	2.6616	0.00777697	0.0398896
K04092	1842.08	-4.13562	0.94748	-4.36486	1.27202e-05	0.000147566
K01573	1018.73	4.98926	0.852399	5.8532	4.82208e-09	1.11881e-07
K03060	28146.4	-1.79846	0.685774	-2.62253	0.00872806	0.0431999
K04337	126.214	3.29816	1.21383	2.71714	0.00658479	0.034764
K04336	126.214	3.29816	1.21383	2.71714	0.00658479	0.034764
K00004	74.5941	3.3299	1.12329	2.96441	0.00303261	0.0192819
K13829	3603.9	-5.54301	0.994559	-5.57334	2.49903e-08	4.84245e-07
K07290	256.089	2.98006	0.77647	3.83796	0.000124062	0.00115544
K01964	107.649	-4.83995	1.47061	-3.29111	0.000997943	0.00735254
K07740	1070.36	4.71582	0.835784	5.64239	1.67709e-08	3.39915e-07
K05603	583.601	4.15044	1.01723	4.08015	4.50073e-05	0.000461413
K00216	1016.92	5.431	0.826531	6.57084	5.00334e-11	2.20564e-09
K01035	411.991	4.73127	0.998771	4.73709	2.16808e-06	2.89625e-05
K01034	735.695	2.43835	0.697284	3.49692	0.000470656	0.00381866
K01031	538.17	4.84746	1.08562	4.46517	8.00056e-06	9.5322e-05
K01745	2959.73	2.49483	0.62211	4.01028	6.06471e-05	0.000600793
K01744	12775.5	-1.88098	0.618601	-3.04069	0.00236034	0.0156665
K03520	70.0022	3.59304	1.1138	3.22594	0.00125562	0.00902474
K03291	1974.49	5.56466	0.814791	6.82955	8.51802e-12	1.41907e-09
K03290	558.369	5.07024	0.798931	6.34628	2.20583e-10	7.43237e-09
K13009	442.985	4.55523	1.77855	2.5612	0.0104312	0.0489825
K14339	31.969	2.94555	1.13768	2.58908	0.00962326	0.0464905
K14337	31.969	2.94555	1.13768	2.58908	0.00962326	0.0464905
K04076	356.097	-2.24117	0.876284	-2.55758	0.0105404	0.0493439
K04073	575.045	4.51111	0.783123	5.76041	8.39104e-09	1.85726e-07
K04071	1316.36	-4.35772	1.03176	-4.22359	2.4044e-05	0.000261176
K13640	9088.15	-3.15152	0.863146	-3.6512	0.000261016	0.00227851
K02024	2985.92	5.51683	0.911876	6.04998	1.44868e-09	4.07633e-08
K02028	52534.6	-1.53797	0.569189	-2.70204	0.00689154	0.036024
K03889	57.2753	3.54781	1.02928	3.44688	0.000567106	0.00453856
K12992	847.836	-1.52711	0.554266	-2.7552	0.00586562	0.0322868
K08970	1077.73	5.2282	0.727498	7.18655	6.64499e-13	3.33854e-10
K03082	1790.23	4.52159	0.61721	7.32586	2.37371e-13	2.90695e-10
K03080	949.496	5.53482	0.824825	6.7103	1.94229e-11	1.41907e-09
K07506	1069.84	4.16102	0.984479	4.22662	2.37223e-05	0.000258744
K07503	1873	-4.45659	0.880743	-5.06004	4.19179e-07	6.61928e-06
K07501	7609.98	-2.98613	1.06577	-2.80186	0.00508093	0.0288083
K14287	1103.5	4.50195	0.851425	5.28754	1.23969e-07	2.17151e-06
K07768	1827.64	-4.44982	0.973375	-4.57154	4.84151e-06	5.94236e-05
K09920	1070.36	4.71582	0.835784	5.64239	1.67709e-08	3.39915e-07
K09927	1311.1	4.08132	0.724446	5.63371	1.76369e-08	3.54564e-07
K09024	654.146	5.36436	0.801857	6.68992	2.23296e-11	1.41907e-09
K09023	699.391	5.01455	0.663522	7.55747	4.1099e-14	1.08707e-10
K09020	659.451	5.05864	0.805907	6.27695	3.45274e-10	1.12055e-08
K09021	602.632	5.25321	0.80981	6.48697	8.75787e-11	3.30923e-09
K08219	1004.58	5.53762	0.830831	6.66516	2.6438e-11	1.41907e-09
K00232	51.6446	2.8931	0.996821	2.90233	0.003704	0.0223933
K08976	114.884	2.33002	0.732962	3.17891	0.00147831	0.0104132
K09928	245.55	2.2375	0.758514	2.94984	0.00317938	0.019904
K02274	404.878	2.5863	0.767001	3.37196	0.000746347	0.00574698
K02275	338.506	2.48589	0.774223	3.21082	0.00132355	0.0094744
K12506	16050.2	-2.87263	0.962661	-2.98405	0.00284459	0.0182398
K06599	47.4797	3.53743	1.04681	3.37925	0.000726841	0.00562133
K07978	33.3469	6.30521	1.58015	3.99026	6.60004e-05	0.000644173
K10906	1011.09	3.16821	0.992052	3.19359	0.00140514	0.00993742
K09819	2194.42	-2.43031	0.742419	-3.27351	0.00106222	0.00778275
K04056	103.166	3.64143	0.759937	4.79175	1.65333e-06	2.26583e-05
K10015	1070.36	4.71582	0.835784	5.64239	1.67709e-08	3.39915e-07
K10014	1078.91	4.44318	0.75605	5.87683	4.18206e-09	9.83248e-08
K10017	1103.8	4.74971	0.839696	5.65647	1.54518e-08	3.25658e-07
K10016	1070.36	4.71582	0.835784	5.64239	1.67709e-08	3.39915e-07
K10013	2069.63	5.2721	0.895631	5.88647	3.94528e-09	9.40113e-08
K10019	468.732	5.52714	1.41492	3.90633	9.37081e-05	0.00088679
K10018	468.732	5.52714	1.41492	3.90633	9.37081e-05	0.00088679
K07641	731.843	4.18357	0.711255	5.88196	4.05429e-09	9.57463e-08
K01465	32223.5	-1.67322	0.623201	-2.68488	0.00725564	0.0376667
K01462	40156.7	-1.69759	0.622793	-2.72576	0.00641531	0.0343492
K01461	51.8356	3.17495	1.1035	2.87716	0.0040127	0.0239855
K01468	2304.37	2.56168	0.603814	4.2425	2.21045e-05	0.000243103
K01469	128.339	3.66299	0.782667	4.68014	2.86676e-06	3.69882e-05
K09251	1081.43	2.73526	0.963425	2.8391	0.00452412	0.0265623
K09252	67.9931	5.24495	1.30004	4.03444	5.47326e-05	0.000547326
K02043	1060.38	5.06976	0.827876	6.12382	9.13608e-10	2.69999e-08
K06046	442.985	4.55523	1.77855	2.5612	0.0104312	0.0489825
K03313	11345.8	-1.88622	0.598166	-3.15334	0.00161411	0.0112822
K06162	1084.29	4.67784	0.811343	5.76556	8.13884e-09	1.80901e-07
K06163	1069.29	4.91437	0.820105	5.99237	2.06804e-09	5.5816e-08
K06161	188.832	-5.17743	1.39556	-3.70994	0.000207311	0.00185563
K06166	1070.22	4.87912	0.817852	5.96577	2.4348e-09	6.10431e-08
K06164	1070.26	4.87921	0.817806	5.96622	2.42819e-09	6.10431e-08
K06165	1070.26	4.87921	0.817806	5.96622	2.42819e-09	6.10431e-08
K06169	999.492	4.88481	1.06023	4.60732	4.07902e-06	5.10118e-05
K13020	38.9535	2.68048	0.941651	2.84657	0.00441924	0.0261789
K04835	1033.31	3.36758	0.790757	4.25868	2.05639e-05	0.000227105
K07567	16426.9	-1.80003	0.659387	-2.72985	0.00633632	0.0341335
K11196	442.985	4.55523	1.77855	2.5612	0.0104312	0.0489825
K11195	442.985	4.55523	1.77855	2.5612	0.0104312	0.0489825
K01923	28820.2	-1.77629	0.666637	-2.66456	0.00770895	0.0397469
K07784	1118.52	2.908	0.832467	3.49323	0.000477212	0.00385412
K07781	1004.58	5.53762	0.830831	6.66516	2.6438e-11	1.41907e-09
K07782	2100.5	4.91558	0.902754	5.44509	5.17782e-08	9.62604e-07
K00782	8532.29	-2.46933	0.907145	-2.72209	0.00648707	0.0346216
K00039	442.985	4.55523	1.77855	2.5612	0.0104312	0.0489825
K01252	1197.49	3.12988	0.871522	3.59128	0.000329063	0.00280765
K09008	514.496	-3.40275	1.33355	-2.55164	0.0107216	0.0498394
K09009	1843.16	-4.47439	0.955215	-4.68417	2.81098e-06	3.64462e-05
K09000	97.1879	3.68209	0.792047	4.64882	3.33835e-06	4.25539e-05
K00252	236.728	2.44903	0.78722	3.11099	0.00186461	0.0127604
K01079	12150.3	-1.78226	0.619286	-2.87792	0.00400306	0.0239821
K01078	120.099	3.43746	0.703313	4.88753	1.0211e-06	1.48396e-05
K02782	19.8987	-3.52155	1.3686	-2.5731	0.0100792	0.0482963
K02526	2064.65	3.30571	0.74298	4.44925	8.61687e-06	0.000102205
K02525	951.944	-2.30896	0.664853	-3.47289	0.000514894	0.00415212
K02259	317.609	2.46729	0.702413	3.51258	0.000443771	0.00362836
K03782	2407.63	3.67742	0.670735	5.48267	4.1895e-08	7.887e-07
K12527	1252.54	2.1164	0.727513	2.90909	0.00362485	0.022043
K09789	7502.38	-2.56826	0.991146	-2.5912	0.00956405	0.0464164
K06317	924	-2.96172	0.732046	-4.04582	5.21413e-05	0.00052546
K11384	185.461	2.09942	0.753799	2.78512	0.00535085	0.0300129
K04032	1022.63	4.4121	0.690922	6.38582	1.70486e-10	5.93337e-09
K04033	1006.06	4.4253	0.841295	5.2601	1.43978e-07	2.49719e-06
K04030	1031.55	4.27281	0.689134	6.20027	5.63681e-10	1.74378e-08
K02584	606.942	2.94709	1.02146	2.88517	0.00391207	0.0234636
K10039	11851.3	-2.32093	0.775078	-2.99444	0.00274946	0.0177807
K10038	1512.4	5.05613	0.74762	6.76297	1.35189e-11	1.41907e-09
K10037	1654.16	2.84714	0.939551	3.03032	0.00244291	0.0160734
K04784	445.941	5.50419	1.14334	4.81414	1.47836e-06	2.04191e-05
K04785	443.891	5.91097	1.17746	5.02009	5.16466e-07	7.89274e-06
K04782	507.027	4.39912	1.02541	4.2901	1.78593e-05	0.000198897
K04783	443.891	5.91097	1.17746	5.02009	5.16466e-07	7.89274e-06
K05782	1154.22	4.2366	0.848559	4.9927	5.95418e-07	8.95827e-06
K05781	1070.26	4.87921	0.817806	5.96622	2.42819e-09	6.10431e-08
K05780	1070.26	4.87921	0.817806	5.96622	2.42819e-09	6.10431e-08
K01444	313.328	-2.87688	0.966799	-2.97568	0.00292344	0.018655
K03338	1193.72	3.76816	0.733616	5.13642	2.80027e-07	4.55797e-06
K03335	1842.6	4.06782	0.76185	5.3394	9.32539e-08	1.6666e-06
K03336	1200.68	3.8212	0.75391	5.06851	4.00936e-07	6.35015e-06
K03337	1193.03	3.68599	0.711747	5.1788	2.23318e-07	3.69173e-06
K12957	1102.38	5.25851	0.736687	7.13805	9.46656e-13	3.33854e-10
K06146	478.59	5.80051	1.10371	5.25548	1.47641e-07	2.54404e-06
K06141	1406.38	5.66295	0.863996	6.55437	5.58788e-11	2.38386e-09
K06143	771.11	3.18271	0.676474	4.70486	2.54045e-06	3.31827e-05
K14665	483.633	4.93829	1.11138	4.44339	8.8552e-06	0.000104634
K10558	942.943	5.95525	1.09864	5.42056	5.9413e-08	1.0951e-06
K10550	456.891	5.4314	0.951603	5.70764	1.14555e-08	2.4938e-07
K10551	456.891	5.4314	0.951603	5.70764	1.14555e-08	2.4938e-07
K10555	1031.32	4.60523	0.78602	5.85892	4.65874e-09	1.08567e-07
K10556	1013.91	5.52633	0.778667	7.09717	1.27336e-12	4.21005e-10
K10557	1012.97	5.55707	0.830221	6.69348	2.17918e-11	1.41907e-09
K07230	3257.07	-4.87808	0.711338	-6.85761	7.00224e-12	1.41907e-09
K07233	120.292	2.60687	0.98134	2.65644	0.00789714	0.0402078
K07232	1098.1	4.70467	0.833013	5.64777	1.62538e-08	3.39664e-07
K02467	971.237	5.50017	0.826711	6.65307	2.87033e-11	1.41907e-09
K05306	1392.18	2.14676	0.840883	2.55299	0.0106803	0.0497348
K05303	96.7594	3.78032	0.783518	4.82481	1.40138e-06	1.95602e-05
K00016	28689	-1.88545	0.709036	-2.65917	0.00783325	0.0399979
K08252	52.1548	3.20934	1.15482	2.77909	0.00545119	0.0304828
K00276	981.03	5.52274	0.825551	6.68977	2.23527e-11	1.41907e-09
K01278	3042.67	-1.90839	0.585811	-3.25768	0.00112326	0.00811753
K00903	1663.4	2.84959	0.631256	4.51416	6.35686e-06	7.7128e-05
K01053	616.743	4.82567	0.803836	6.00331	1.93336e-09	5.24486e-08
K01051	1891.67	2.33059	0.781341	2.98281	0.00285617	0.0182919
K01057	2260.56	-2.4525	0.685157	-3.57947	0.000344297	0.00290947
K01055	565.1	4.3234	0.95238	4.53958	5.6367e-06	6.88641e-05
K02500	27826.6	-1.83277	0.70447	-2.60162	0.0092784	0.0452793
K02506	997.991	4.33256	0.733865	5.90376	3.55313e-09	8.74236e-08
K02508	1145.88	3.06917	0.872899	3.51606	0.000437995	0.00359782
K11014	1680.96	-3.23665	0.894286	-3.61926	0.000295452	0.00255383
K11013	1680.96	-3.23665	0.894286	-3.61926	0.000295452	0.00255383
K06882	7119.71	-2.91343	1.06432	-2.73737	0.00619321	0.033499
K06884	1173.6	5.49248	0.812645	6.75877	1.39166e-11	1.41907e-09
K09859	1658.07	-3.53255	0.871689	-4.05253	5.06668e-05	0.000512481
K00483	1086.38	3.07032	0.894925	3.43082	0.000601763	0.00478696
K00481	562.825	4.03954	0.999876	4.04004	5.34412e-05	0.00053746
K00480	631.24	4.0701	0.992525	4.10075	4.11811e-05	0.000427153
K00485	61.506	3.13823	0.952542	3.29459	0.000985655	0.00731039
K07688	526.094	5.16826	0.826182	6.25559	3.96003e-10	1.27683e-08
K04019	1025.3	4.41588	0.690956	6.39098	1.6483e-10	5.81301e-09
K04014	6569.37	-2.51308	0.98066	-2.56264	0.0103881	0.0489825
K04015	6639.49	-2.53358	0.977953	-2.5907	0.00957807	0.0464418
K07062	1227.84	1.48366	0.532768	2.78482	0.0053558	0.0300129
K07066	108.712	2.01526	0.708801	2.8432	0.00446633	0.0263693
K13629	897.242	4.86033	1.09155	4.45269	8.48019e-06	0.000100809
K13622	97.9383	3.5146	0.808421	4.34749	1.37707e-05	0.000157677
K13620	528.252	4.98514	0.833779	5.97897	2.24552e-09	5.80968e-08
K01429	1037.8	2.0925	0.774292	2.70246	0.00688276	0.036024
K01423	15333.3	-2.80829	0.957704	-2.93231	0.00336447	0.0207278
K01420	47174.3	-1.93531	0.753589	-2.56812	0.0102251	0.0486802
K01421	9070.85	-2.50632	0.809983	-3.09428	0.00197288	0.0133802
K01426	2490.78	2.52712	0.621948	4.06323	4.83986e-05	0.000493311
K08068	188.832	-5.17743	1.39556	-3.70994	0.000207311	0.00185563
K12975	1004.58	5.53762	0.830831	6.66516	2.6438e-11	1.41907e-09
K13889	1359.62	2.19645	0.671459	3.27117	0.00107105	0.00778275
K07216	13001	-2.71502	0.957	-2.83701	0.00455382	0.0266774
K01043	1055.1	5.35299	0.81697	6.55225	5.66747e-11	2.39847e-09
K10537	1082.57	4.62082	0.80057	5.77191	7.83792e-09	1.76437e-07
K10538	1071.11	4.68687	0.833443	5.62351	1.87116e-08	3.70727e-07
K10539	1082.57	4.62082	0.80057	5.77191	7.83792e-09	1.76437e-07
K00076	7378.67	-2.78299	1.05134	-2.64709	0.00811878	0.0409812
K02294	33.3469	6.30521	1.58015	3.99026	6.60004e-05	0.000644173
K08279	525.484	4.04848	0.809318	5.00233	5.66404e-07	8.5608e-06
K08277	474.133	4.84804	0.823083	5.8901	3.85961e-09	9.23862e-08
K00299	914.361	3.45359	0.716697	4.81876	1.44451e-06	2.01091e-05
K01210	2351.02	-3.51786	0.980667	-3.58721	0.000334233	0.00284259
K00925	36721.6	-1.56801	0.599009	-2.61768	0.00885297	0.04357
K02568	8226.29	-2.69767	0.88933	-3.03338	0.00241831	0.0160084
K02562	1009.87	5.20778	0.810849	6.42262	1.33947e-10	4.7605e-09
K02567	8357.61	-2.5868	0.865282	-2.98955	0.00279387	0.0180239
K11031	495.503	2.89322	0.780576	3.70652	0.000210127	0.00187766
K07669	31.7048	2.97659	1.13504	2.62246	0.00872981	0.0431999
K07663	731.843	4.18357	0.711255	5.88196	4.05429e-09	9.57463e-08
K07661	1071.54	4.71761	0.835391	5.64719	1.6309e-08	3.39664e-07
K07006	7272.26	-1.88095	0.671988	-2.79908	0.00512489	0.0289644
K01153	34348.4	-1.62796	0.624226	-2.60796	0.00910825	0.0445311
K05522	1899.28	3.50837	0.840836	4.17247	3.01314e-05	0.00032201
K05520	2958.1	2.86079	0.60318	4.74285	2.10736e-06	2.83663e-05
K05526	1070.36	4.71582	0.835784	5.64239	1.67709e-08	3.39915e-07
K05525	69.4732	3.49674	1.04866	3.3345	0.000854535	0.00645784
K14519	690.167	3.70704	0.871672	4.25279	2.11122e-05	0.000232674
K03809	1314.48	2.69494	0.862674	3.12393	0.00178451	0.0122439
K03802	777.16	4.85643	1.17821	4.12188	3.75798e-05	0.000394842
K01029	853.002	2.31534	0.556002	4.16427	3.12356e-05	0.000333138
K11931	174.54	2.51906	0.914892	2.7534	0.00589796	0.0323924
K11934	1076.41	5.17841	0.79167	6.54112	6.10593e-11	2.50391e-09
K11937	190.99	2.66179	0.828385	3.21323	0.00131252	0.00940819
K11936	192.423	2.59606	0.829555	3.12946	0.00175125	0.0120627
K11938	1004.58	5.53762	0.830831	6.66516	2.6438e-11	1.41907e-09
K10800	96.7594	3.78032	0.783518	4.82481	1.40138e-06	1.95602e-05
K11929	1004.58	5.53762	0.830831	6.66516	2.6438e-11	1.41907e-09
K08170	527.563	4.1669	1.02994	4.04578	5.21487e-05	0.00052546
K02484	24707.4	-2.58933	0.871921	-2.96968	0.00298108	0.0189999
K09956	101.503	3.78518	0.753071	5.02632	4.99972e-07	7.75616e-06
K09958	676.705	4.25195	0.85406	4.97852	6.40729e-07	9.54777e-06
K09959	36.7005	3.41829	1.24082	2.75488	0.00587144	0.0322868
K07495	682.66	3.69851	0.6117	6.04627	1.48234e-09	4.14899e-08
K07496	14396.9	-2.38779	0.618276	-3.86202	0.000112454	0.00105289
K07498	241.021	3.56776	1.2995	2.74548	0.00604224	0.0330201
K11209	1335.87	4.30357	0.655392	6.56641	5.15416e-11	2.25335e-09
K11208	643.547	4.20959	0.796774	5.28329	1.26881e-07	2.21519e-06
K11202	2265.97	2.86018	0.662506	4.31722	1.58008e-05	0.000177843
K11201	1135.14	3.08625	0.930475	3.31686	0.000910367	0.00682131
K11200	535.249	4.59135	0.809406	5.67249	1.40737e-08	3.02643e-07
K01238	1203.78	-1.92805	0.615346	-3.13327	0.00172869	0.0119696
K00941	33973.5	-1.49155	0.530216	-2.81309	0.00490674	0.0280916
K01093	1268.5	2.86813	0.686035	4.18074	2.90565e-05	0.000311152
K03490	1189.93	3.07014	0.788115	3.89555	9.79776e-05	0.000923888
K02814	445.157	5.74606	1.10278	5.21052	1.88317e-07	3.15251e-06
K02815	445.728	5.64242	1.08214	5.21411	1.847e-07	3.1216e-06
K03147	13965.6	-1.85762	0.637347	-2.91461	0.00356137	0.0218304
K06048	682.307	4.39383	0.662709	6.63011	3.35439e-11	1.56656e-09
K06045	216.053	3.51702	0.777538	4.52328	6.08876e-06	7.42156e-05
K06044	651.723	4.43633	1.02926	4.31024	1.6308e-05	0.000182774
K09890	1188.22	3.03971	0.847879	3.58507	0.000336984	0.0028568
K07649	1203.64	3.01571	0.881529	3.42099	0.000623927	0.00492623
K07393	1511.22	2.44311	0.639279	3.82167	0.000132549	0.00122585
K07026	159.647	3.65314	1.13874	3.20805	0.00133638	0.00955334
K07023	12601.4	-2.34332	0.756292	-3.09844	0.00194544	0.0132164
K01178	106.494	3.65297	0.770714	4.73973	2.14006e-06	2.86605e-05
K03829	512.833	4.98437	1.08682	4.58619	4.51404e-06	5.59234e-05
K12247	207.032	-5.3496	1.35857	-3.93766	8.22812e-05	0.000788528
K12240	33.3469	6.30521	1.58015	3.99026	6.60004e-05	0.000644173
K12064	140.679	3.56253	1.13828	3.12974	0.0017496	0.0120627
K05372	443.891	5.91097	1.17746	5.02009	5.16466e-07	7.89274e-06
K05373	443.891	5.91097	1.17746	5.02009	5.16466e-07	7.89274e-06
K05374	443.891	5.91097	1.17746	5.02009	5.16466e-07	7.89274e-06
K09970	540.471	3.7059	0.94778	3.91009	9.22625e-05	0.000879402
K09971	610.45	3.6944	0.732349	5.04458	4.54516e-07	7.09523e-06
K09972	633.212	3.60983	0.709528	5.08765	3.62534e-07	5.79396e-06
K11263	2349.79	-3.43208	0.959379	-3.57739	0.000347039	0.00292797
K11264	914.96	5.56855	0.821883	6.77536	1.24095e-11	1.41907e-09
K10793	211.945	-4.45655	1.15791	-3.84878	0.000118709	0.00110949
K03192	240.947	2.83925	0.829446	3.42306	0.000619202	0.00490356
K08361	971.237	5.50017	0.826711	6.65307	2.87033e-11	1.41907e-09
K01613	19459.1	-2.12472	0.803325	-2.64491	0.00817124	0.0411359
K09701	622.182	5.05611	0.836886	6.04157	1.52623e-09	4.24933e-08
K06938	1043.87	4.10573	1.0028	4.09427	4.235e-05	0.000436709
K13381	403.958	5.43997	1.13884	4.77675	1.78155e-06	2.43524e-05
K00394	326.535	-2.7736	0.75924	-3.65313	0.000259065	0.00226522
K01372	8702.46	-2.29167	0.78353	-2.9248	0.00344683	0.0211528
K09143	33.3469	6.30521	1.58015	3.99026	6.60004e-05	0.000644173
K05708	104.495	2.76761	1.0394	2.66269	0.00775187	0.0398426
K05876	559.528	5.23035	0.832774	6.28064	3.37183e-10	1.10105e-08
K00570	30.0487	3.6245	1.31315	2.76017	0.00577721	0.0319346
K01113	328.307	2.01897	0.777791	2.59578	0.00943766	0.0459294
K01114	825.707	4.72076	1.11728	4.22523	2.38697e-05	0.000259817
K09822	109.417	2.78843	0.676534	4.12164	3.76182e-05	0.000394842
K10938	188.832	-5.17743	1.39556	-3.70994	0.000207311	0.00185563
K13028	59.8426	3.29204	0.986003	3.33877	0.000841507	0.00637761
K13794	452.72	5.77072	1.20949	4.77122	1.83114e-06	2.49658e-05
K13021	78.8243	4.85798	1.14785	4.23223	2.31388e-05	0.000253425
K12262	1715.67	4.39527	0.877788	5.00721	5.52243e-07	8.37067e-06
K12264	971.237	5.50017	0.826711	6.65307	2.87033e-11	1.41907e-09
K12265	971.237	5.50017	0.826711	6.65307	2.87033e-11	1.41907e-09
K12266	1035.9	4.70967	0.836154	5.63253	1.77581e-08	3.54564e-07
K13243	404.255	5.41381	1.12413	4.81598	1.46479e-06	2.02846e-05
K09918	667.397	4.30828	0.799434	5.38916	7.07893e-08	1.2913e-06
K09913	1100.44	4.40775	0.809533	5.44481	5.18605e-08	9.62604e-07
K09915	1191.18	4.45468	0.794096	5.60975	2.02617e-08	3.95514e-07
K11531	1002.51	5.66442	0.834513	6.78769	1.13942e-11	1.41907e-09
K11533	1783.05	-6.04822	0.951011	-6.35978	2.02042e-10	6.89549e-09
K11249	520.911	2.98555	0.830475	3.59499	0.000324407	0.00277688
K10111	1490.23	5.42711	0.807862	6.71787	1.84401e-11	1.41907e-09
K13282	720.113	6.26291	1.2751	4.91172	9.02796e-07	1.31928e-05
K00984	644.891	-1.86907	0.690304	-2.70761	0.00677706	0.0355661
K00983	10632	-2.73458	0.903415	-3.02694	0.00247044	0.0162142
K01588	28969.6	-1.75075	0.664584	-2.63436	0.00842961	0.0421082
K08347	971.237	5.50017	0.826711	6.65307	2.87033e-11	1.41907e-09
K08348	1090.71	3.09652	0.902882	3.4296	0.000604473	0.00480129
K03451	606.17	2.28492	0.734823	3.10948	0.00187419	0.0128094
K03980	12817.2	-1.88325	0.637323	-2.95494	0.0031273	0.0196245
K01632	1923.13	-5.80627	0.904056	-6.42246	1.34086e-10	4.7605e-09
K01631	1578.15	4.73747	0.882674	5.36718	7.99762e-08	1.44888e-06
K01630	771.128	3.95882	0.636482	6.21985	4.97629e-10	1.5568e-08
K02615	1080.16	3.18491	0.938592	3.39329	0.000690595	0.00538034
K14051	561.599	5.05908	0.839034	6.02965	1.64319e-09	4.48066e-08
K14053	126.214	3.29816	1.21383	2.71714	0.00658479	0.034764
K14052	914.96	5.56855	0.821883	6.77536	1.24095e-11	1.41907e-09
K03670	1211.2	4.50563	0.781115	5.7682	8.01203e-09	1.78834e-07
K03672	1103.52	4.28966	0.776781	5.52235	3.34493e-08	6.38797e-07
K03676	1313.88	3.30816	0.809193	4.08822	4.3469e-05	0.000447375
K12454	99.7952	3.182	0.846409	3.75941	0.000170312	0.00154813
K07356	124.143	3.55273	1.1997	2.96136	0.00306281	0.0193344
K06919	4145.9	-2.10061	0.738695	-2.84367	0.00445967	0.0263594
K08984	1093.62	4.64668	0.666827	6.96835	3.20674e-12	8.92825e-10
K00372	627.623	4.76219	0.851199	5.59469	2.21019e-08	4.2985e-07
K01358	33949	-1.69846	0.638643	-2.65948	0.00782609	0.0399979
K09166	96.7594	3.78032	0.783518	4.82481	1.40138e-06	1.95602e-05
K03807	1070.36	4.71582	0.835784	5.64239	1.67709e-08	3.39915e-07
K03805	1060.18	4.4936	0.846741	5.30694	1.11481e-07	1.98564e-06
K03154	12503.6	-1.94979	0.647023	-3.01348	0.00258273	0.0168873
K01134	144.83	2.02103	0.713499	2.83256	0.00461765	0.026932
K01136	225.196	3.47258	0.745434	4.65847	3.18563e-06	4.07053e-05
K01137	98.4167	3.54781	0.817415	4.34028	1.42304e-05	0.000162239
K01130	1679.47	2.59796	0.632455	4.10775	3.99538e-05	0.000416875
K01133	366.991	2.39317	0.618682	3.86818	0.000109652	0.00102847
K02113	18750.2	-1.77285	0.624624	-2.83826	0.00453597	0.0266023
K02112	19157.2	-1.76151	0.62842	-2.80307	0.00506179	0.0288022
K02111	19066.3	-1.77367	0.628917	-2.8202	0.00479939	0.0276566
K02115	19158.2	-1.76135	0.628447	-2.80271	0.0050676	0.0288022
K02114	19146.7	-1.76108	0.628486	-2.8021	0.00507709	0.0288083
K01036	329.677	-5.36562	1.09414	-4.90396	9.39242e-07	1.36876e-05
K13001	18.8568	-5.04014	1.82132	-2.76731	0.0056521	0.0314072
K01032	538.17	4.84746	1.08562	4.46517	8.00056e-06	9.5322e-05
K03862	655.819	4.2302	0.920941	4.59335	4.36197e-06	5.41662e-05
K03863	612.267	4.14957	0.991811	4.18383	2.86642e-05	0.000308826
K06954	497.104	4.60831	1.78286	2.58479	0.00974385	0.0469444
K13919	1128.07	2.27722	0.76182	2.98918	0.0027973	0.018024
K13918	602.632	5.25321	0.80981	6.48697	8.75787e-11	3.30923e-09
K06214	126.214	3.29816	1.21383	2.71714	0.00658479	0.034764
K09930	662.152	3.26963	0.858434	3.80884	0.000139623	0.00128901
K09932	1126.87	4.22196	0.910218	4.63841	3.51105e-06	4.43802e-05
K07165	935.687	2.40168	0.762509	3.14971	0.00163434	0.0114059
K07169	120.899	6.89675	1.42808	4.82938	1.36956e-06	1.95602e-05
K07168	515.332	4.2412	1.00799	4.20756	2.58141e-05	0.000279256
K01834	88035.2	-1.63009	0.612534	-2.66123	0.00778553	0.0398896
K08322	1095.13	3.09955	0.922073	3.36151	0.000775188	0.00592593
K08323	1645.38	3.82724	0.819342	4.67112	2.99562e-06	3.85287e-05
K08320	971.237	5.50017	0.826711	6.65307	2.87033e-11	1.41907e-09
K08321	1124.62	5.00706	0.713511	7.01749	2.25888e-12	6.63861e-10
K08324	1070.36	4.71582	0.835784	5.64239	1.67709e-08	3.39915e-07
K01654	15200.7	-2.62039	0.959852	-2.72999	0.00633355	0.0341335
K03477	972.13	5.42888	0.831087	6.53226	6.47842e-11	2.6161e-09
K03476	2115.7	3.254	0.799715	4.06895	4.72262e-05	0.000482291
K03478	1437.7	1.8856	0.720059	2.61867	0.00882721	0.04357
K02303	671.313	2.57408	0.721267	3.56883	0.00035858	0.00301572
K03655	49982.1	-1.86325	0.699588	-2.66335	0.00773671	0.0398124
K06970	1245.1	3.04601	0.854511	3.56463	0.000364375	0.0030596
K07081	7539.19	-2.60494	1.00229	-2.59898	0.00935005	0.0455449
K07084	7505.16	-2.91659	1.03379	-2.82126	0.00478349	0.0276177
K00355	1477.45	4.63036	0.93929	4.92964	8.23833e-07	1.21058e-05
K00685	7337.96	-2.62916	1.01748	-2.58398	0.00976673	0.0470118
K05834	1119.62	4.36677	0.792123	5.51274	3.53283e-08	6.72255e-07
K02681	1031.85	4.62005	0.738651	6.25471	3.98256e-10	1.27683e-08
K01484	1073.17	4.70844	0.832125	5.65833	1.52852e-08	3.24733e-07
K01485	4243.37	2.25293	0.704816	3.19649	0.00139113	0.00986468
K02468	921.155	5.2486	0.786015	6.67748	2.43079e-11	1.41907e-09
K02466	924.661	5.07274	0.788227	6.43563	1.22965e-10	4.45539e-09
K02463	937.131	5.28743	1.04684	5.05086	4.39818e-07	6.92451e-06
K02462	1693.39	3.32086	0.837834	3.96363	7.38191e-05	0.00071252
K02461	1694.57	3.322	0.837618	3.966	7.30875e-05	0.000707235
K02460	1756.46	3.25873	0.736982	4.42173	9.79155e-06	0.00011485
K13069	1941.08	5.46678	0.812014	6.73237	1.66927e-11	1.41907e-09
K08964	1001.81	5.02079	1.11437	4.50551	6.62122e-06	7.97864e-05
K03078	920.141	5.22732	1.02577	5.09598	3.46938e-07	5.59336e-06
K13283	1004.58	5.53762	0.830831	6.66516	2.6438e-11	1.41907e-09
K09483	33.3469	6.30521	1.58015	3.99026	6.60004e-05	0.000644173
K08685	42.8226	3.33533	1.13977	2.92632	0.00342999	0.0210984
K11754	62058.9	-1.72185	0.654378	-2.63128	0.00850643	0.0424519
K13938	2116.47	3.61992	0.833264	4.34427	1.39742e-05	0.000159662
K13936	530.451	5.90358	1.41144	4.18268	2.88092e-05	0.000309129
K13933	619.553	4.22184	1.02706	4.11061	3.94618e-05	0.000412555
K13930	619.909	4.22442	1.02461	4.12293	3.74077e-05	0.000394197
K09612	1710.13	6.02307	0.768658	7.83582	4.65797e-15	2.46407e-11
K07145	1461.47	2.10261	0.761743	2.76027	0.00577542	0.0319346
K01671	124.143	3.55273	1.1997	2.96136	0.00306281	0.0193344
K01679	13331.7	-1.72638	0.640933	-2.69355	0.00706955	0.0368452
K10811	156.73	-6.6892	1.29898	-5.14958	2.61066e-07	4.27567e-06
K12147	1004.58	5.53762	0.830831	6.66516	2.6438e-11	1.41907e-09
K12410	23295.6	-1.62982	0.634295	-2.5695	0.0101846	0.0485812
K07313	10971.4	-1.7332	0.61106	-2.83638	0.00456277	0.0267003
K07310	488.082	3.94396	0.679147	5.80723	6.35165e-09	1.44829e-07
K03425	1003.61	5.60006	0.831999	6.73085	1.68674e-11	1.41907e-09
K03423	7194.09	-2.83393	1.05173	-2.69453	0.00704873	0.036773
K03757	921.176	5.20562	0.717317	7.25707	3.95564e-13	2.90695e-10
K00333	2482.23	-2.54902	0.862226	-2.95633	0.00311322	0.0195793
K00332	2475.66	-2.54487	0.862096	-2.95196	0.00315763	0.0197913
K09126	156.385	-3.16758	1.2314	-2.57234	0.0101015	0.0483593
K05819	578.787	4.16387	0.78675	5.2925	1.20657e-07	2.12051e-06
K05818	513.008	5.25922	0.782249	6.72321	1.77763e-11	1.41907e-09
K05816	1267.28	3.06911	0.86566	3.5454	0.000392024	0.00326584
K00801	103.337	2.70559	0.906217	2.98559	0.0028303	0.0181703
K13041	960.081	3.08859	0.88215	3.5012	0.000463161	0.00376363
K13040	955.937	3.10299	0.987998	3.14068	0.00168555	0.0117169
K03207	544.235	4.68177	0.696769	6.71925	1.82656e-11	1.41907e-09
K03208	542.616	4.74421	0.799109	5.93687	2.90508e-09	7.21497e-08
K03759	476.94	4.82368	0.823111	5.8603	4.62043e-09	1.08151e-07
K09469	87.3459	-4.84824	1.12613	-4.30522	1.66821e-05	0.000186178
K07128	54.1191	6.64865	1.61116	4.12662	3.68131e-05	0.000388706
K01879	13917	-1.85592	0.670804	-2.76671	0.00566255	0.0314322
K04775	1004.58	5.53762	0.830831	6.66516	2.6438e-11	1.41907e-09
K01699	1114.35	2.29889	0.76477	3.00599	0.00264716	0.0172033
K01696	30510.4	-1.96648	0.766241	-2.5664	0.0102759	0.0488407
K02342	33703.6	-1.65984	0.636184	-2.60905	0.00907942	0.0444312
K02347	144.3	2.11631	0.66994	3.15895	0.00158341	0.0111091
K07339	3273.37	-3.70465	0.609155	-6.08163	1.18968e-09	3.45792e-08
K07336	727.564	4.24042	0.700764	6.05114	1.43822e-09	4.07633e-08
K09695	119.925	3.10492	0.894514	3.47107	0.000518393	0.00416763
K09694	119.925	3.10492	0.894514	3.47107	0.000518393	0.00416763
K07592	929.652	5.36827	0.846885	6.33884	2.31506e-10	7.75104e-09
K00318	199.923	2.68583	0.813232	3.30266	0.000957735	0.00715595
K00643	35.1511	5.12216	1.59812	3.20512	0.00135006	0.00958631
K02812	445.157	5.74606	1.10278	5.21052	1.88317e-07	3.15251e-06
K06423	192.451	-2.87214	1.01897	-2.81867	0.00482234	0.0277033
K06421	107.649	-4.83995	1.47061	-3.29111	0.000997943	0.00735254
K02813	445.157	5.74606	1.10278	5.21052	1.88317e-07	3.15251e-06
K03815	917.118	5.43179	0.819378	6.62916	3.37596e-11	1.56656e-09
K00862	54.1191	6.64865	1.61116	4.12662	3.68131e-05	0.000388706
K01194	1650.64	3.69189	0.926354	3.9854	6.73656e-05	0.000655081
K14591	1008.77	5.30892	0.732996	7.24277	4.39614e-13	2.90695e-10
K00651	27544.7	-1.92885	0.687848	-2.80419	0.00504436	0.028755
K03593	12741	-1.83925	0.648637	-2.83556	0.00457447	0.0267392
K01733	29179.9	-1.78822	0.660964	-2.70548	0.00682056	0.0357589
K01730	1054.74	4.88107	0.863298	5.65399	1.56769e-08	3.29091e-07
K01731	442.985	4.55523	1.77855	2.5612	0.0104312	0.0489825
K02424	1121.96	4.30953	0.849466	5.07323	3.91124e-07	6.21336e-06
K09992	219.184	2.65197	0.625233	4.24158	2.21955e-05	0.000243598
K09991	35.1511	5.12216	1.59812	3.20512	0.00135006	0.00958631
K09996	1076.51	3.61416	0.895937	4.03395	5.48475e-05	0.000547441
K09994	528.252	4.98514	0.833779	5.97897	2.24552e-09	5.80968e-08
K06857	1373.7	-3.67078	0.916181	-4.00661	6.15972e-05	0.000609064
K10193	538.698	3.36909	1.16228	2.89869	0.00374726	0.022629
K10194	539.599	3.35167	1.15265	2.90779	0.0036399	0.0220562
K10195	497.104	4.60831	1.78286	2.58479	0.00974385	0.0469444
K01854	6946.83	-1.48386	0.573003	-2.58961	0.00960835	0.0464905
K00450	480.28	4.88299	1.15496	4.22786	2.35929e-05	0.000257865
K00455	1145.88	3.06917	0.872899	3.51606	0.000437995	0.00359782
K00457	685.705	3.58358	0.958602	3.73834	0.000185239	0.00167221
K00104	17206.3	-2.62048	0.859132	-3.05015	0.00228727	0.0152334
K00103	46.8404	3.59119	1.10205	3.25866	0.00111941	0.0081008
K04751	11800.1	-1.75766	0.606859	-2.89632	0.00377569	0.0227747
K01502	199.693	4.69073	0.743594	6.30819	2.82324e-10	9.39305e-09
K02364	1022.59	5.5668	0.824571	6.75115	1.4668e-11	1.41907e-09
K02362	1037.02	4.67671	0.832242	5.61942	1.91603e-08	3.76795e-07
K06199	23364.9	-2.21962	0.560055	-3.96322	7.39458e-05	0.00071252
K06197	601.532	5.3527	0.804304	6.65508	2.83147e-11	1.41907e-09
K11106	1045.86	4.423	0.795682	5.55876	2.71703e-08	5.22657e-07
K00660	125.906	3.7341	0.758245	4.92466	8.45082e-07	1.23836e-05
K06996	1153.22	4.42833	0.801022	5.52835	3.23259e-08	6.1958e-07
K06995	786.096	2.08954	0.72204	2.89394	0.00380445	0.022922
K10852	516.439	5.12186	0.929342	5.51127	3.56252e-08	6.75474e-07
K06992	7217.51	-2.83619	1.04228	-2.72115	0.00650562	0.0346573
K06991	80.6396	2.69933	1.02671	2.6291	0.00856112	0.0426444
K06443	48.284	4.08795	1.08105	3.78145	0.000155919	0.00142701
K06447	1073.17	4.70844	0.832125	5.65833	1.52852e-08	3.24733e-07
K07643	1004.58	5.53762	0.830831	6.66516	2.6438e-11	1.41907e-09
K07395	510.554	4.99081	1.21897	4.09429	4.23459e-05	0.000436709
K04102	43.0818	4.33409	1.31563	3.29429	0.000986696	0.00731039
K07713	1451.83	3.21737	0.703483	4.57349	4.79671e-06	5.91482e-05
K00840	1004.58	5.53762	0.830831	6.66516	2.6438e-11	1.41907e-09
K13772	156.73	-6.6892	1.29898	-5.14958	2.61066e-07	4.27567e-06
K01710	38745.5	-1.86915	0.657083	-2.84461	0.00444655	0.0263113
K01713	1796.69	-5.7777	0.929039	-6.21901	5.00296e-10	1.5568e-08
K01718	7143.75	-2.87716	1.06094	-2.7119	0.00668994	0.0351438
K03081	1257.61	4.08586	0.60196	6.78759	1.1402e-11	1.41907e-09
K02196	646.924	3.76306	0.760792	4.94624	7.56606e-07	1.12113e-05
K03715	20.6766	-5.23679	1.73883	-3.01168	0.00259808	0.0169259
K13995	47.4797	3.53743	1.04681	3.37925	0.000726841	0.00562133
K11739	474.133	4.84804	0.823083	5.8901	3.85961e-09	9.23862e-08
K11732	971.237	5.50017	0.826711	6.65307	2.87033e-11	1.41907e-09
K11736	1004.58	5.53762	0.830831	6.66516	2.6438e-11	1.41907e-09
K11735	474.133	4.84804	0.823083	5.8901	3.85961e-09	9.23862e-08
K11734	1004.58	5.53762	0.830831	6.66516	2.6438e-11	1.41907e-09
K06876	97.7932	3.53842	0.817246	4.32969	1.49323e-05	0.000168426
K07473	24100.4	-2.273	0.835746	-2.71973	0.00653349	0.034764
K07470	1004.58	5.53762	0.830831	6.66516	2.6438e-11	1.41907e-09
K15034	1154.53	4.00319	0.76144	5.25739	1.46115e-07	2.52598e-06
K15036	581.788	-3.28001	0.93625	-3.50335	0.000459441	0.00374436
K08738	104.479	3.01789	0.997238	3.02625	0.00247609	0.0162311
K00433	1033.58	2.33754	0.765278	3.05449	0.00225441	0.0150579
K08973	7733.13	-2.82822	1.03752	-2.72594	0.00641184	0.0343492
K14348	1005.6	5.53933	0.830404	6.67064	2.54685e-11	1.41907e-09
K08972	2521.18	-2.90414	0.791537	-3.66899	0.000243507	0.00215771
K01524	63323.3	-1.91255	0.580561	-3.29431	0.000986628	0.00731039
K01521	1004.58	5.53762	0.830831	6.66516	2.6438e-11	1.41907e-09
K02386	8867.28	-2.12815	0.781885	-2.72182	0.00649236	0.0346216
K13527	1830.41	-4.64945	1.00254	-4.63767	3.52357e-06	4.43802e-05
K13529	206.982	2.76788	0.861374	3.21334	0.00131203	0.00940819
K03385	8688.94	-2.64296	0.871107	-3.03403	0.00241314	0.0159969
K12344	254.359	2.59116	0.72129	3.59239	0.000327656	0.00280016
K12343	40.8037	2.95806	1.15654	2.55769	0.010537	0.0493439
K02430	2471.06	4.02452	0.852412	4.72133	2.34307e-06	3.12212e-05
K11693	720.876	4.77189	1.46312	3.26144	0.00110849	0.00804376
K06605	562.053	3.97913	0.988026	4.02735	5.6409e-05	0.000559856
K06603	7705.92	-2.76617	0.977625	-2.82948	0.00466239	0.0271332
K05358	1106.01	5.05956	1.06156	4.76617	1.87758e-06	2.54677e-05
K06609	467.712	6.03624	1.14013	5.29436	1.19435e-07	2.11308e-06
K11477	667.196	4.41155	0.812503	5.42959	5.64845e-08	1.04477e-06
K00609	29559.5	-1.79305	0.660901	-2.71304	0.00666683	0.0350572
K03743	10624.7	-1.95944	0.63379	-3.09162	0.00199065	0.0134834
K07803	969.7	4.30403	0.741986	5.80068	6.60463e-09	1.49951e-07
K07804	403.304	5.51523	1.17216	4.70517	2.5365e-06	3.31827e-05
K10918	54.1191	6.64865	1.61116	4.12662	3.68131e-05	0.000388706
K01959	7200.08	-2.83203	1.04184	-2.7183	0.00656187	0.034764
K01956	22058.7	-1.84537	0.61155	-3.01753	0.00254847	0.0166849
K01952	49121.5	-2.06775	0.705037	-2.93282	0.00335895	0.0207278
K07736	4512.39	-1.72121	0.614612	-2.80048	0.00510262	0.0289003
K02609	1196.96	3.13483	0.855909	3.66258	0.000249689	0.00219411
K03556	2866.61	2.39651	0.665232	3.60252	0.000315147	0.00271078
K01778	18522.3	-1.63763	0.623656	-2.62586	0.00864299	0.0429713
K01779	8837.25	-1.79472	0.573618	-3.12877	0.00175541	0.0120756
K01772	17491.6	-2.19226	0.852729	-2.57088	0.0101441	0.0484979
K01771	732.132	6.99262	1.41433	4.94413	7.64862e-07	1.12848e-05
K14153	565.883	-3.10141	0.755948	-4.10268	4.08395e-05	0.000424442
K03735	1643.01	3.77746	0.758656	4.97915	6.38627e-07	9.54333e-06
K03736	1643.01	3.77746	0.758656	4.97915	6.38627e-07	9.54333e-06
K12660	918.011	5.36305	0.81945	6.54469	5.96176e-11	2.46388e-09
K12661	847.284	5.74981	1.14547	5.01962	5.17728e-07	7.89274e-06
K08714	50.0804	-5.98721	1.29438	-4.62554	3.73632e-06	4.6948e-05
K11312	95.1906	2.52405	0.833082	3.02978	0.00244734	0.0160825
K00146	1200.95	3.08983	0.848634	3.64095	0.000271633	0.0023643
K00411	7733.13	-2.82822	1.03752	-2.72594	0.00641184	0.0343492
K00412	7734.16	-2.82843	1.03751	-2.72616	0.00640762	0.0343492
K00148	123.796	2.50845	0.960855	2.61064	0.0090373	0.044307
K01608	758.929	2.20901	0.744851	2.96571	0.00301985	0.0192238
K13816	87.466	7.08549	1.47639	4.79919	1.5931e-06	2.18896e-05
K06222	1209.18	3.11293	0.865279	3.5976	0.000321163	0.00275357
K02554	551.879	4.87233	0.752638	6.47368	9.56452e-11	3.56312e-09
K07281	352.083	-2.87497	1.07982	-2.66244	0.00775764	0.0398426
K07282	5597.31	-1.52815	0.597602	-2.55714	0.0105536	0.0493619
K07283	1080.8	5.216	0.739046	7.05774	1.69231e-12	5.26608e-10
K07284	14044.7	-2.75196	0.924254	-2.9775	0.00290613	0.0185669
K07288	1700.64	-3.14499	0.873645	-3.59985	0.000318401	0.00273432
K00088	32838.6	-1.6931	0.647053	-2.61663	0.00888013	0.0436579
K00082	180.195	2.4576	0.735924	3.33948	0.000839359	0.00637046
K10233	18.8568	-5.04014	1.82132	-2.76731	0.0056521	0.0314072
K10234	18.8568	-5.04014	1.82132	-2.76731	0.0056521	0.0314072
K01974	229.313	2.35805	0.708897	3.32636	0.000879867	0.00663034
K07442	1950.97	-3.65964	0.818294	-4.47228	7.73897e-06	9.26226e-05
K07446	165.287	-3.59427	1.17277	-3.06476	0.00217843	0.0146057
K07445	323.425	-9.22913	1.28209	-7.19848	6.08867e-13	3.33854e-10
K00155	170.764	2.97979	0.818433	3.64085	0.000271738	0.0023643
K00886	1857.23	-4.36793	0.974828	-4.48072	7.43925e-06	8.92372e-05
K00885	523.596	4.54979	0.740526	6.14399	8.04733e-10	2.40511e-08
K00883	1719.05	3.32079	0.707125	4.69619	2.65063e-06	3.45365e-05
K00053	26185.9	-1.82042	0.707046	-2.57468	0.0100333	0.0481631
K01023	270.992	-2.73039	0.952999	-2.86505	0.00416939	0.02481
K01753	1573.52	4.39896	0.801792	5.48641	4.10178e-08	7.74943e-07
K08172	1116.78	3.19043	0.942681	3.38442	0.000713294	0.00553273
K02483	36718.5	-2.19305	0.853788	-2.56862	0.0102105	0.048661
K02482	1574.1	-2.35682	0.854734	-2.75737	0.00582684	0.0321622
K08178	435.385	5.42813	1.43117	3.79278	0.000148968	0.00136575
K03288	511.192	5.6952	1.05399	5.40347	6.53635e-08	1.19645e-06
K03287	13107.9	-2.60983	0.965792	-2.70227	0.00688675	0.036024
K12680	803.482	5.3223	1.45447	3.65926	0.000252942	0.00221901
K11084	856.748	5.70174	1.21166	4.70573	2.52959e-06	3.31827e-05
K11081	856.748	5.70174	1.21166	4.70573	2.52959e-06	3.31827e-05
K11083	856.748	5.70174	1.21166	4.70573	2.52959e-06	3.31827e-05
K11082	856.748	5.70174	1.21166	4.70573	2.52959e-06	3.31827e-05
K11089	149.282	2.58525	0.841239	3.07314	0.00211816	0.0142558
K04081	971.237	5.50017	0.826711	6.65307	2.87033e-11	1.41907e-09
K01561	90.1609	2.76361	0.949335	2.91111	0.00360151	0.0220071
K01567	317.827	2.92005	0.720498	4.05281	5.06051e-05	0.000512481
K01565	97.7932	3.53842	0.817246	4.32969	1.49323e-05	0.000168426
K01564	7187.29	-2.83818	1.04229	-2.72302	0.00646888	0.034566
K13654	559.528	5.23035	0.832774	6.28064	3.37183e-10	1.10105e-08
K13652	1418.46	2.30072	0.866332	2.6557	0.00791437	0.0402568
K13650	528.252	4.98514	0.833779	5.97897	2.24552e-09	5.80968e-08
K08967	1617.09	4.80105	1.06184	4.52145	6.14166e-06	7.46883e-05
K13874	442.985	4.55523	1.77855	2.5612	0.0104312	0.0489825
K06139	153.188	2.87314	1.00238	2.86631	0.00415286	0.0247394
K06138	249.547	2.72951	0.796153	3.42837	0.000607217	0.00481586
K06136	153.188	2.87314	1.00238	2.86631	0.00415286	0.0247394
K06132	734.761	3.86517	0.827524	4.67077	3.00072e-06	3.85287e-05
K07389	420.744	4.36393	0.871113	5.00961	5.4541e-07	8.29086e-06
K07512	96.7594	3.78032	0.783518	4.82481	1.40138e-06	1.95602e-05
K01917	7215.59	-2.88651	1.05435	-2.73772	0.00618672	0.033499
K07774	1185.19	3.02333	0.889322	3.39959	0.000674871	0.00527337
K07776	1986.4	-4.65409	0.754846	-6.16561	7.02122e-10	2.13461e-08
K07770	309.478	-2.95157	0.967766	-3.04988	0.00228933	0.0152334
K14445	137.849	2.50772	0.709487	3.53456	0.000408453	0.00338671
K08195	1948.28	4.93704	1.04791	4.71132	2.46122e-06	3.27105e-05
K08194	1956.33	5.24597	0.880877	5.95539	2.59449e-09	6.474e-08
K08191	2656.94	3.03531	0.657542	4.61615	3.90928e-06	4.90049e-05
K03516	561.599	5.05908	0.839034	6.02965	1.64319e-09	4.48066e-08
K09804	7119.71	-2.91343	1.06432	-2.73737	0.00619321	0.033499
K11358	3444.98	-2.70152	0.573472	-4.71082	2.4672e-06	3.27105e-05
K04064	1055.93	4.82415	0.848363	5.68642	1.29727e-08	2.80105e-07
K04061	8258.37	-2.40612	0.886444	-2.71435	0.00664066	0.0349543
K04063	1180.31	4.5946	0.767916	5.9832	2.1879e-09	5.80968e-08
K04062	1078.53	3.16099	0.952609	3.31824	0.000905868	0.00680688
K10006	1840.39	-6.17264	0.913864	-6.75444	1.43386e-11	1.41907e-09
K10007	1840.39	-6.17264	0.913864	-6.75444	1.43386e-11	1.41907e-09
K10005	1841.5	-6.10788	0.913438	-6.68669	2.2828e-11	1.41907e-09
K10008	2094.38	-3.44188	0.895929	-3.84169	0.000122188	0.00113999
K10009	1103.8	4.74971	0.839696	5.65647	1.54518e-08	3.25658e-07
K13671	109.547	2.56658	0.956671	2.68283	0.00730029	0.0378613
K03895	125.049	3.42862	1.20651	2.84176	0.00448653	0.0263708
K03894	125.049	3.42862	1.20651	2.84176	0.00448653	0.0263708
K03897	137.138	3.44668	1.00909	3.41563	0.00063634	0.00501675
K03896	125.049	3.42862	1.20651	2.84176	0.00448653	0.0263708
K03891	57.2753	3.54781	1.02928	3.44688	0.000567106	0.00453856
K03890	57.2753	3.54781	1.02928	3.44688	0.000567106	0.00453856
K05341	509.01	-4.33193	0.742026	-5.83798	5.28372e-09	1.21526e-07
K12982	237.59	-3.16943	1.06969	-2.96295	0.00304705	0.0193272
K12984	965.205	4.21711	1.0556	3.995	6.46953e-05	0.000637315
K04844	128.711	3.19487	1.04551	3.05581	0.00224451	0.0150107
K11183	1714.19	3.48646	0.804214	4.33524	1.45603e-05	0.000165288
K10762	457.108	5.68646	1.19972	4.73983	2.13902e-06	2.86605e-05
K01934	29391.8	-1.76508	0.671626	-2.62807	0.00858702	0.0427331
K01932	6860.93	-2.87502	1.03055	-2.7898	0.00527404	0.0297121
K01933	28850.3	-1.77262	0.666232	-2.66066	0.0077988	0.0398991
K07798	1325.08	2.1254	0.726505	2.92551	0.00343892	0.0211288
K07796	641.862	2.39809	0.90585	2.64733	0.00811295	0.0409812
K02913	22846.6	-1.70452	0.647022	-2.63441	0.00842841	0.0421082
K00226	32294.3	-1.76902	0.627621	-2.81861	0.0048232	0.0277033
K00224	6832.01	-2.89679	1.05717	-2.74014	0.00614122	0.0334918
K01799	133.171	2.7634	0.840451	3.28799	0.00100904	0.00741365
K01062	931.278	5.65706	1.3703	4.12833	3.65402e-05	0.000388148
K01061	2153.92	3.40917	0.625915	5.4467	5.13127e-08	9.59166e-07
K01797	699.345	3.37056	0.939885	3.58614	0.000335606	0.00284969
K03791	561.27	4.37424	1.00363	4.35842	1.31006e-05	0.000150985
K03799	14342.3	-1.83842	0.586732	-3.13332	0.00172838	0.0119696
K09792	7838.06	-2.69415	1.02069	-2.63954	0.0083018	0.041627
K09794	9208.54	-2.25861	0.804407	-2.80779	0.0049882	0.0284963
K09795	2550.47	-2.98255	0.868204	-3.4353	0.00059189	0.00471551
K09796	2047.72	-2.63453	0.894747	-2.94444	0.00323542	0.0201765
K09797	7293.61	-2.61669	0.99929	-2.61854	0.00883058	0.04357
K10974	2004.51	2.90145	0.631564	4.59407	4.34684e-06	5.41053e-05
K09860	7119.71	-2.91343	1.06432	-2.73737	0.00619321	0.033499
K04047	15778.3	-1.82037	0.615474	-2.95767	0.00309977	0.0195212
K04045	845.723	1.94684	0.710896	2.73857	0.00617063	0.033499
K10020	468.732	5.52714	1.41492	3.90633	9.37081e-05	0.00088679
K10021	435.385	5.42813	1.43117	3.79278	0.000148968	0.00136575
K10027	69.01	5.13365	0.968593	5.30011	1.15734e-07	2.05448e-06
K05794	3988.06	-2.47911	0.703635	-3.52329	0.00042623	0.00351208
K05796	1507.12	2.04035	0.780086	2.61554	0.00890852	0.0437568
K01474	117.429	2.71697	1.01014	2.6897	0.00715159	0.037163
K01479	1237.69	2.92486	0.858259	3.4079	0.000654652	0.00513814
K02074	6351.45	-1.87953	0.609936	-3.08152	0.00205949	0.0139141
K02075	6621.36	-1.92881	0.586147	-3.29066	0.00099953	0.00735398
K02077	10999	-2.26216	0.639494	-3.53742	0.000404053	0.00335548
K02071	23600.5	-1.97611	0.668505	-2.95602	0.0031164	0.0195793
K02072	24224.1	-1.86329	0.657787	-2.83266	0.00461623	0.026932
K03303	12059.7	-2.35636	0.796025	-2.96016	0.00307479	0.0193869
K03838	528.252	4.98514	0.833779	5.97897	2.24552e-09	5.80968e-08
K11618	423.802	2.55135	0.921185	2.76964	0.0056119	0.0312824
K11961	107.649	-4.83995	1.47061	-3.29111	0.000997943	0.00735254
K10561	543.167	3.78022	1.01029	3.74172	0.000182766	0.00165271
K10560	543.167	3.78022	1.01029	3.74172	0.000182766	0.00165271
K10562	497.104	4.60831	1.78286	2.58479	0.00974385	0.0469444
K07222	719.092	4.2625	0.839119	5.07973	3.77971e-07	6.02249e-06
K05984	602.632	5.25321	0.80981	6.48697	8.75787e-11	3.30923e-09
K07457	9704.94	-2.43625	0.893156	-2.72769	0.00637804	0.0343233
K09018	623.605	5.27585	0.796429	6.62438	3.48706e-11	1.60405e-09
K08225	1041.91	5.42919	0.807248	6.72555	1.7493e-11	1.41907e-09
K01790	27915.5	-1.75858	0.670445	-2.62301	0.00871565	0.0431999
K01041	166.672	2.4138	0.717852	3.36253	0.000772328	0.00591261
K04562	7909.82	-2.62054	0.942041	-2.78177	0.0054064	0.0302644
K03119	1743.15	4.20445	0.865607	4.85722	1.19043e-06	1.72531e-05
K06893	237.044	2.36896	0.670962	3.53069	0.000414474	0.00342589
K06890	18195.6	-1.64257	0.604654	-2.71655	0.00659663	0.0347918
K06896	3332.73	1.40538	0.498707	2.81805	0.00483162	0.0277216
K11391	1004.58	5.53762	0.830831	6.66516	2.6438e-11	1.41907e-09
K11392	1070.95	4.86998	0.74619	6.52646	6.73411e-11	2.69874e-09
K04021	924.617	5.27167	0.83031	6.34903	2.16675e-10	7.34752e-09
K04020	923.583	5.35248	0.821692	6.51397	7.31919e-11	2.91117e-09
K04022	917.118	5.43179	0.819378	6.62916	3.37596e-11	1.56656e-09
K04025	917.118	5.43179	0.819378	6.62916	3.37596e-11	1.56656e-09
K04027	952.144	4.56358	0.700834	6.51164	7.4334e-11	2.93453e-09
K04026	1030.67	4.25509	0.687818	6.18637	6.15658e-10	1.89351e-08
K04029	2770.81	2.04101	0.651058	3.13492	0.001719	0.0119338
K04028	1772.52	1.83053	0.663918	2.75716	0.00583053	0.0321622
K10040	15394.7	-2.47588	0.763128	-3.24438	0.00117707	0.00849482
K10041	13224.1	-2.0987	0.714231	-2.9384	0.0032991	0.0203881
K04794	114.425	-3.63909	0.938535	-3.87742	0.000105571	0.000991953
K13635	1006.83	5.5414	0.829871	6.67742	2.43179e-11	1.41907e-09
K13636	903.94	4.81864	1.07425	4.48558	7.27147e-06	8.74229e-05
K13637	1046.55	5.59322	0.81417	6.86984	6.42745e-12	1.41907e-09
K13630	970.268	5.56299	0.827842	6.71988	1.81879e-11	1.41907e-09
K13631	1036.96	5.63564	0.836005	6.74116	1.5713e-11	1.41907e-09
K13632	1447.57	5.75919	0.850923	6.76817	1.30422e-11	1.41907e-09
K05778	971.237	5.50017	0.826711	6.65307	2.87033e-11	1.41907e-09
K05779	971.237	5.50017	0.826711	6.65307	2.87033e-11	1.41907e-09
K05774	1118.55	4.52748	0.843912	5.36487	8.10083e-08	1.46257e-06
K05775	1023.43	4.8768	0.743474	6.55949	5.39937e-11	2.3412e-09
K05772	1390.71	-3.62257	0.912915	-3.96813	7.24384e-05	0.000703117
K05773	1381.07	-3.74723	0.929736	-4.03042	5.56769e-05	0.000553629
K01455	184.631	2.91463	0.633699	4.5994	4.23719e-06	5.2865e-05
K08077	7142.52	-2.88924	1.04944	-2.75313	0.00590288	0.0323924
K12945	1004.58	5.53762	0.830831	6.66516	2.6438e-11	1.41907e-09
K12944	917.118	5.43179	0.819378	6.62916	3.37596e-11	1.56656e-09
K12943	971.237	5.50017	0.826711	6.65307	2.87033e-11	1.41907e-09
K14727	62.9277	3.69358	1.15792	3.18984	0.00142351	0.0100539
K13890	1261.71	2.88065	0.74206	3.88195	0.00010362	0.000975356
K13891	1198.14	2.81568	0.747127	3.76867	0.000164119	0.00149947
K13892	1081.88	4.96041	0.768199	6.4572	1.0666e-10	3.91828e-09
K06157	35.6051	3.57854	1.31818	2.71477	0.00663226	0.0349449
K03320	12436.5	-1.74078	0.618721	-2.81351	0.00490035	0.0280854
K03329	404.255	5.41381	1.12413	4.81598	1.46479e-06	2.02846e-05
K01505	1415.43	-3.08724	0.935625	-3.29965	0.000968051	0.00722284
K11941	1038.82	5.50612	0.834603	6.59729	4.18728e-11	1.87718e-09
K01501	1811.89	-3.04362	0.817485	-3.72315	0.000196753	0.00177312
K04750	2513.71	2.03942	0.72624	2.80819	0.00498212	0.0284923
K08676	149.849	2.54332	0.689252	3.68997	0.000224282	0.00200076
K10547	1394.31	-2.195	0.691069	-3.17625	0.00149194	0.0104812
K10546	1509.81	-2.2762	0.687714	-3.30981	0.000933588	0.0069854
K10545	1054.18	4.31111	0.748949	5.75622	8.60193e-09	1.89601e-07
K10544	1029.69	5.24613	0.814391	6.44178	1.18078e-10	4.30781e-09
K10543	1141.09	2.92079	0.880379	3.31765	0.00090779	0.00681164
K10549	457.747	5.32344	0.944219	5.63793	1.72104e-08	3.47492e-07
K10548	1394.31	-2.195	0.691069	-3.17625	0.00149194	0.0104812
K00007	444.251	5.87709	1.14636	5.12674	2.94798e-07	4.76905e-06
K00261	1002.34	3.28048	0.871976	3.76213	0.000168475	0.00153661
K01205	583.273	1.52165	0.584769	2.60213	0.00926461	0.0452537
K02511	1080.16	3.18491	0.938592	3.39329	0.000690595	0.00538034
K08296	11131	-1.99894	0.627989	-3.18309	0.00145715	0.0102777
K08297	482.571	4.32535	0.87489	4.94388	7.65832e-07	1.12848e-05
K07690	700.064	3.27504	0.812013	4.03324	5.50137e-05	0.000548065
K01431	34.4622	3.68787	1.15464	3.19396	0.00140335	0.00993742
K01434	561.596	3.3246	0.94105	3.53286	0.000411096	0.00340328
K02972	970.268	5.56299	0.827842	6.71988	1.81879e-11	1.41907e-09
K03343	36.7005	3.41829	1.24082	2.75488	0.00587144	0.0322868
K03342	3653.79	-2.73074	0.955021	-2.85935	0.00424513	0.0252323
K12299	515.08	5.07009	0.793678	6.38809	1.67973e-10	5.88462e-09
K12291	560.63	5.14254	0.83547	6.15527	7.4949e-10	2.25273e-08
K12290	1004.58	5.53762	0.830831	6.66516	2.6438e-11	1.41907e-09
K11922	560.716	5.13293	0.836177	6.13858	8.32647e-10	2.47455e-08
K11920	471.975	5.03271	0.81476	6.17692	6.53632e-10	1.99868e-08
K11921	975.432	4.10973	0.787131	5.22115	1.77811e-07	3.02451e-06
K11924	1053.92	4.19733	0.793042	5.2927	1.20525e-07	2.12051e-06
K07261	1083.6	3.76219	0.729245	5.15903	2.48239e-07	4.09092e-06
K07267	800.075	4.01476	0.864152	4.6459	3.386e-06	4.30576e-05
K07488	486.794	-5.9903	1.2587	-4.75912	1.94443e-06	2.6307e-05
K11216	1012.97	5.55707	0.830221	6.69348	2.17918e-11	1.41907e-09
K00064	50.2592	3.57959	1.16438	3.07424	0.00211038	0.0142216
K00066	185.719	2.43975	0.828747	2.94391	0.00324098	0.0201765
K08260	87.3459	-4.84824	1.12613	-4.30522	1.66821e-05	0.000186178
K00286	29583.3	-1.62914	0.637212	-2.55667	0.0105679	0.0493852
K01885	36528.9	-1.95491	0.711106	-2.74912	0.0059756	0.0327235
K02753	1558.22	3.24422	0.950115	3.41456	0.000638861	0.00502913
K00937	27517.4	-1.88487	0.688036	-2.73949	0.00615345	0.033499
K00934	96.7594	3.78032	0.783518	4.82481	1.40138e-06	1.95602e-05
K00930	49079.6	-1.78117	0.694375	-2.56514	0.0103135	0.0489354
K01087	647.962	4.84691	0.924341	5.24364	1.57441e-07	2.69536e-06
K02570	8246.33	-2.69282	0.887831	-3.03303	0.00242111	0.0160084
K02573	8263.41	-2.67207	0.907981	-2.94287	0.00325187	0.0201765
K02572	6586.4	-2.47946	0.921833	-2.6897	0.00715158	0.037163
K02574	8371.84	-2.66487	0.90427	-2.94698	0.00320893	0.0200416
K03482	1040.2	5.18033	0.780153	6.64015	3.13359e-11	1.53488e-09
K03483	2548.53	-2.67809	1.0335	-2.59129	0.00956172	0.0464164
K03487	1036.81	5.64051	0.836258	6.74494	1.53087e-11	1.41907e-09
K03485	1083.27	3.14708	0.941031	3.34429	0.000824929	0.00626993
K02283	4084.56	-1.88389	0.556139	-3.38745	0.000705463	0.00548506
K02282	397.183	-1.76641	0.607383	-2.90823	0.00363485	0.0220509
K03620	7440.7	-2.72182	1.01944	-2.66993	0.00758678	0.0391934
K09880	1001.81	5.02079	1.11437	4.50551	6.62122e-06	7.97864e-05
K09882	141.037	3.30052	0.880216	3.74967	0.000177071	0.0016067
K09883	35.1511	5.12216	1.59812	3.20512	0.00135006	0.00958631
K07679	685.976	3.31804	0.821735	4.03784	5.39448e-05	0.00054047
K07678	1071.76	4.71004	0.836336	5.63175	1.78387e-08	3.54762e-07
K07674	164.599	3.21414	0.919984	3.49369	0.000476389	0.00385336
K05886	515.332	4.2412	1.00799	4.20756	2.58141e-05	0.000279256
K05880	1062.66	3.11973	0.939126	3.32195	0.000893915	0.00672662
K05881	1071.98	3.04372	0.922887	3.29804	0.000973611	0.00725277
K05882	536.529	5.09123	0.85162	5.97829	2.25487e-09	5.80968e-08
K01412	50.511	7.08915	1.6548	4.284	1.83562e-05	0.000203573
K01142	30094.3	-1.78333	0.670158	-2.66106	0.00778941	0.0398896
K01419	12603.3	-1.91348	0.646059	-2.96177	0.00305873	0.0193344
K14762	1004.58	5.53762	0.830831	6.66516	2.6438e-11	1.41907e-09
K03819	1004.58	5.53762	0.830831	6.66516	2.6438e-11	1.41907e-09
K03818	574.977	4.68311	0.776619	6.03012	1.63835e-09	4.48066e-08
K03816	8376.06	-1.97458	0.759075	-2.60129	0.00928726	0.0452808
K03810	1028.44	4.933	0.80607	6.11981	9.36867e-10	2.75335e-08
K11902	562.494	4.22837	1.03558	4.08309	4.44411e-05	0.000456492
K07241	1016.37	4.03699	0.93569	4.31445	1.60001e-05	0.000179703
K09016	602.632	5.25321	0.80981	6.48697	8.75787e-11	3.30923e-09
K09945	910.507	5.72946	1.10419	5.18886	2.11585e-07	3.51977e-06
K09944	7119.71	-2.91343	1.06432	-2.73737	0.00619321	0.033499
K09946	292.302	2.5853	0.766559	3.37261	0.000744596	0.00574186
K09943	7659.75	-2.92865	1.0507	-2.78732	0.00531453	0.0299083
K03667	12602.1	-1.91333	0.646019	-2.96172	0.00305925	0.0193344
K10857	1039.11	5.57553	0.834292	6.68295	2.34185e-11	1.41907e-09
K14974	57.4024	3.36783	1.00338	3.3565	0.000789368	0.00600829
K00958	6883.54	-2.88666	1.04384	-2.76542	0.00568494	0.0315234
K00590	160.759	2.66481	0.884404	3.01312	0.00258577	0.0168873
K02778	552.174	3.37562	0.657577	5.13343	2.84511e-07	4.61675e-06
K03602	29971.1	-1.7742	0.663519	-2.67393	0.00749674	0.0387662
K03605	7299.27	-2.70692	1.03311	-2.62017	0.00878866	0.0434505
K03606	1293.97	2.58513	0.829236	3.11749	0.00182401	0.0124987
K09710	30052.8	-1.75768	0.659919	-2.66348	0.00773368	0.0398124
K09712	970.268	5.56299	0.827842	6.71988	1.81879e-11	1.41907e-09
K07653	31.7048	2.97659	1.13504	2.62246	0.00872981	0.0431999
K07650	416.727	-3.30628	0.976112	-3.3872	0.000706111	0.00548506
K06922	302.36	-9.15294	1.2822	-7.13849	9.43599e-13	3.33854e-10
K07032	352.618	1.71287	0.569201	3.00925	0.0026189	0.0170405
K07031	1504.11	-2.78156	0.882117	-3.15328	0.00161448	0.0112822
K07039	1223.1	3.18447	0.833008	3.82286	0.000131913	0.00122425
K00389	1107.97	5.19831	0.799215	6.50428	7.80678e-11	3.0591e-09
K09153	1156.28	-1.68514	0.603223	-2.79356	0.00521318	0.0294006
K09151	238.444	2.30826	0.562388	4.10439	4.05388e-05	0.000422147
K05714	551.879	4.87233	0.752638	6.47368	9.56452e-11	3.56312e-09
K05710	196.32	2.7011	0.880448	3.06788	0.00215587	0.0144728
K05712	627.104	4.30887	0.760636	5.66483	1.47172e-08	3.15198e-07
K05713	524.99	5.12268	0.768293	6.66761	2.60011e-11	1.41907e-09
K00569	179.868	2.2513	0.766127	2.93854	0.00329759	0.0203881
K01169	971.237	5.50017	0.826711	6.65307	2.87033e-11	1.41907e-09
K05577	122.448	2.74647	0.689096	3.9856	6.73088e-05	0.000655081
K02255	971.237	5.50017	0.826711	6.65307	2.87033e-11	1.41907e-09
K03836	474.133	4.84804	0.823083	5.8901	3.85961e-09	9.23862e-08
K13038	32389.3	-1.74003	0.649108	-2.68065	0.00734794	0.0380711
K13787	5966.27	-4.27836	0.812387	-5.26641	1.39118e-07	2.42084e-06
K13252	25.1341	-5.09592	1.54725	-3.29353	0.000989385	0.00732007
K13255	1045.32	5.03736	0.770782	6.53539	6.34422e-11	2.58161e-09
K12073	96.7594	3.78032	0.783518	4.82481	1.40138e-06	1.95602e-05
K09912	1214.73	3.12951	0.878797	3.56113	0.000369265	0.00309574
K11530	1002.51	5.66442	0.834513	6.78769	1.13942e-11	1.41907e-09
K09969	665.884	3.74368	0.719054	5.2064	1.92538e-07	3.21301e-06
K09966	99.0177	3.55764	0.815373	4.3632	1.28174e-05	0.000148044
K09965	124.499	3.88312	0.770269	5.04125	4.62508e-07	7.19608e-06
K09962	844.637	2.59586	0.655062	3.96276	7.40868e-05	0.00071258
K11527	456.016	2.87926	0.664655	4.33196	1.47786e-05	0.000167406
K10783	96.7594	3.78032	0.783518	4.82481	1.40138e-06	1.95602e-05
K00973	29013.6	-1.76306	0.663635	-2.65667	0.00789177	0.0402078
K14956	302.36	-9.15294	1.2822	-7.13849	9.43599e-13	3.33854e-10
K06178	29469.6	-1.77942	0.672602	-2.64558	0.00815512	0.0411254
K01595	12634.5	-1.88921	0.562472	-3.35876	0.000782928	0.00596785
K01591	31302.4	-1.89483	0.642689	-2.94829	0.00319537	0.0199805
K01598	405.539	2.57306	0.912111	2.821	0.00478742	0.0276177
K03444	71.0521	2.29219	0.875602	2.61784	0.00884871	0.04357
K03445	1540.83	5.01708	0.860659	5.82935	5.5645e-09	1.2743e-07
K03669	1211.2	4.50563	0.781115	5.7682	8.01203e-09	1.78834e-07
K02624	1483.51	4.49746	0.983653	4.5722	4.82619e-06	5.93734e-05
K08282	204.133	2.53527	0.760961	3.33167	0.000863261	0.00651448
K07639	1001.75	4.81416	1.03317	4.65959	3.16841e-06	4.05833e-05
K06904	2003.32	-2.11999	0.764881	-2.77166	0.00557711	0.0311541
K00366	1013.78	-1.79516	0.635492	-2.82483	0.00473056	0.0274393
K00365	133.317	3.79777	0.745322	5.09548	3.47867e-07	5.59336e-06
K00362	1659.96	4.11026	0.752349	5.46324	4.67533e-08	8.77039e-07
K00363	1150.51	4.08077	0.820378	4.97426	6.54984e-07	9.73276e-06
